# Supplementary material for: Induction of Expandable Adipose-Derived Mesenchymal Stem Cells from Aged Mesenchymal Stem Cells by a Synthetic Self-Replicating RNA
Source: Int J Mol Sci. 2018 Nov 6;19(11):3489. doi: 10.3390/ijms19113489 (PMC6274871; doi:10.3390/ijms19113489)
Supplement: Supplementary file 1 [file ijms-19-03489-s001.zip]

Archive with 3 entries (2 files):
- supplementary materials/
- supplementary materials/Supplementary Materials.docx
- supplementary materials/Table S3.xlsx
