# Supplementary material for: Induction of Expandable Adipose-Derived Mesenchymal Stem Cells from Aged Mesenchymal Stem Cells by a Synthetic Self-Replicating RNA
Source: Int J Mol Sci. 2018 Nov 6;19(11):3489. doi: 10.3390/ijms19113489 (PMC6274871; doi:10.3390/ijms19113489)
Supplement: Supplementary file 1 [file ijms-19-03489-s001.zip › supplementary materials/Table S3.xlsx]

## Sheet: iTS-M ADSCs differences
#%result_name=Analysis_6
#%array_type=HG-U133_Plus_2
#%annotation=HG-U133_Plus_2.na36.annot.csv
#%comparison=ADSC vs iTS-M
ID	ADSC Avg (log2)	iTS-M Avg (log2)	Fold Change	Gene Symbol	Description
200953_s_at	3.77	6.02	-4.77	CCND2	cyclin D2
201141_at	10.92	6.96	15.62	GPNMB	glycoprotein (transmembrane) nmb
202450_s_at	10.69	7.89	6.99	CTSK	cathepsin K
203819_s_at	5.15	7.89	-6.66	IGF2BP3	insulin-like growth factor 2 mRNA binding protein 3
203820_s_at	5.49	8.09	-6.09	IGF2BP3	insulin-like growth factor 2 mRNA binding protein 3
204501_at	9.77	7.68	4.24	NOV	nephroblastoma overexpressed
204627_s_at	7.71	5.65	4.16	ITGB3	integrin beta 3
204719_at	6.06	8.84	-6.84	ABCA8	ATP binding cassette subfamily A member 8
205081_at	8.93	6.83	4.3	CRIP1	cysteine-rich protein 1 (intestinal)
205113_at	6.04	9.66	-12.24	NEFM	neurofilament, medium polypeptide
205475_at	7.92	10.01	-4.26	SCRG1	stimulator of chondrogenesis 1
205518_s_at	6.16	8.64	-5.58	CMAHP	cytidine monophospho-N-acetylneuraminic acid hydroxylase, pseudogene
205679_x_at	10.33	7.92	5.33	ACAN	aggrecan
206488_s_at	8.73	12.01	-9.71	CD36	CD36 molecule (thrombospondin receptor)
206540_at	8.92	6.14	6.85	GLB1L	galactosidase beta 1 like
206825_at	9.2	11.31	-4.3	OXTR	oxytocin receptor
206969_at	6.43	9.54	-8.61	KRT34; LOC100653049	keratin 34, type I; keratin, type I cuticular Ha4
207692_s_at	9.87	7.53	5.07	ACAN	aggrecan
209071_s_at	4.9	7.31	-5.35	RGS5	regulator of G-protein signaling 5
209459_s_at	3.12	7.08	-15.55	ABAT	4-aminobutyrate aminotransferase
209555_s_at	8.6	11.86	-9.59	CD36	CD36 molecule (thrombospondin receptor)
209612_s_at	6.79	3.67	8.72	ADH1B	alcohol dehydrogenase 1B (class I), beta polypeptide
209732_at	8	5.92	4.22	CLEC2B	C-type lectin domain family 2, member B
209875_s_at	8.42	6.16	4.79	SPP1	secreted phosphoprotein 1
210571_s_at	5.24	7.67	-5.39	CMAHP	cytidine monophospho-N-acetylneuraminic acid hydroxylase, pseudogene
213247_at	8.59	10.66	-4.19	SVEP1	sushi, von Willebrand factor type A, EGF and pentraxin domain containing 1
213992_at	3.53	7.74	-18.61	COL4A6	collagen, type IV, alpha 6
214321_at	10.6	8.57	4.06	NOV	nephroblastoma overexpressed
217161_x_at	9.68	7.37	4.97	ACAN	aggrecan
218332_at	4.73	7.43	-6.5	BEX1	brain expressed X-linked 1
218353_at	2.96	5.9	-7.65	RGS5	regulator of G-protein signaling 5
218638_s_at	10.51	8.29	4.66	SPON2	spondin 2, extracellular matrix protein
218678_at	5.65	7.68	-4.06	NES	nestin
218764_at	3.47	5.62	-4.45	PRKCH	protein kinase C, eta
218856_at	4.29	6.33	-4.1	TNFRSF21	tumor necrosis factor receptor superfamily, member 21
219552_at	5.07	7.3	-4.7	SVEP1	sushi, von Willebrand factor type A, EGF and pentraxin domain containing 1
219799_s_at	8.78	6.74	4.13	DHRS9	dehydrogenase/reductase (SDR family) member 9
220351_at	5.71	3.37	5.09	ACKR4	atypical chemokine receptor 4
221245_s_at	5.9	3.63	4.81	FZD5	frizzled class receptor 5
223734_at	6.6	9.63	-8.15	MGARP	mitochondria localized glutamic acid rich protein
223952_x_at	8.69	6.33	5.14	DHRS9	dehydrogenase/reductase (SDR family) member 9
224009_x_at	8.81	6.52	4.89	DHRS9	dehydrogenase/reductase (SDR family) member 9
226497_s_at	4.34	6.74	-5.27	FLT1	fms-related tyrosine kinase 1
226498_at	4.5	7.34	-7.15	FLT1	fms-related tyrosine kinase 1
227145_at	7.44	10.11	-6.35	LOXL4	lysyl oxidase-like 4
227449_at	3.9	6.48	-5.98	EPHA4	EPH receptor A4
228766_at	7.62	10.92	-9.84	CD36	CD36 molecule (thrombospondin receptor)
233533_at	6.86	10.01	-8.89	KRTAP1-5	keratin associated protein 1-5
235251_at	8.48	6.33	4.46
236029_at	5.9	3.73	4.49	FAT3	FAT atypical cadherin 3
236344_at	6.43	8.59	-4.47	PDE1C	phosphodiesterase 1C, calmodulin-dependent 70kDa
239218_at	6.56	8.73	-4.52	PDE1C	phosphodiesterase 1C, calmodulin-dependent 70kDa
241418_at	7.23	4.88	5.11	LOC344887	NmrA-like family domain containing 1 pseudogene
241969_at	4.62	6.72	-4.28	ARID5B	AT rich interactive domain 5B (MRF1-like)
1554018_at	7.15	3.8	10.18	GPNMB	glycoprotein (transmembrane) nmb
1555673_at	7.15	9.45	-4.93	KRTAP2-3	keratin associated protein 2-3
1555854_at	6.35	4.34	4.02	AKR1C1; AKR1C2	aldo-keto reductase family 1, member C1; aldo-keto reductase family 1, member C2
1562102_at	6.19	4.17	4.07
200742_s_at	9.5	8.21	2.44	TPP1	tripeptidyl peptidase I
200986_at	4.73	6.12	-2.62	SERPING1	serpin peptidase inhibitor, clade G (C1 inhibitor), member 1
201069_at	12.12	10.83	2.45	MMP2	matrix metallopeptidase 2
201107_s_at	9.93	11.4	-2.76	THBS1	thrombospondin 1
201148_s_at	10.96	12.06	-2.14	TIMP3	TIMP metallopeptidase inhibitor 3
201149_s_at	11.02	12.21	-2.28	TIMP3	TIMP metallopeptidase inhibitor 3
201188_s_at	8.42	7.16	2.4	ITPR3	inositol 1,4,5-trisphosphate receptor, type 3
201278_at	10.46	11.58	-2.18	DAB2	Dab, mitogen-responsive phosphoprotein, homolog 2 (Drosophila)
201280_s_at	10.11	11.33	-2.33	DAB2	Dab, mitogen-responsive phosphoprotein, homolog 2 (Drosophila)
201487_at	8.89	10.04	-2.22	CTSC	cathepsin C
201555_at	8.96	7.89	2.1	MCM3	minichromosome maintenance complex component 3
201847_at	11.01	12.57	-2.94	LIPA	lipase A, lysosomal acid, cholesterol esterase
201860_s_at	10.16	11.69	-2.89	PLAT	plasminogen activator, tissue
202196_s_at	9.51	8.41	2.14	DKK3	dickkopf WNT signaling pathway inhibitor 3
202411_at	7.96	6.77	2.28	IFI27	interferon, alpha-inducible protein 27
202437_s_at	11.29	10.26	2.03	CYP1B1	cytochrome P450, family 1, subfamily B, polypeptide 1
202575_at	6.96	8.04	-2.1	CRABP2	cellular retinoic acid binding protein 2
202619_s_at	10.76	12.16	-2.65	PLOD2	procollagen-lysine, 2-oxoglutarate 5-dioxygenase 2
202620_s_at	11.08	12.18	-2.14	PLOD2	procollagen-lysine, 2-oxoglutarate 5-dioxygenase 2
202626_s_at	4.62	3.5	2.16	LYN	LYN proto-oncogene, Src family tyrosine kinase
202672_s_at	5.51	7.11	-3.04	ATF3	activating transcription factor 3
202761_s_at	7.1	5.77	2.52	SYNE2	spectrin repeat containing, nuclear envelope 2
203066_at	4.42	5.68	-2.39	CHST15	carbohydrate (N-acetylgalactosamine 4-sulfate 6-O) sulfotransferase 15
203083_at	9.96	11.04	-2.12	THBS2	thrombospondin 2
203108_at	8.66	9.96	-2.47	GPRC5A	G protein-coupled receptor, class C, group 5, member A
203139_at	4.11	5.55	-2.71	DAPK1	death-associated protein kinase 1
203148_s_at	3.59	5.23	-3.12	TRIM14	tripartite motif containing 14
203153_at	8.29	9.91	-3.07	IFIT1	interferon-induced protein with tetratricopeptide repeats 1
203157_s_at	8.35	9.4	-2.06	GLS	glutaminase
203186_s_at	12.4	10.77	3.1	S100A4	S100 calcium binding protein A4
203276_at	8.59	7.03	2.94	LMNB1	lamin B1
203362_s_at	8.74	7.49	2.37	MAD2L1	MAD2 mitotic arrest deficient-like 1 (yeast)
203399_x_at	7.31	9.1	-3.46	PSG3	pregnancy specific beta-1-glycoprotein 3
203485_at	2.93	4.8	-3.67	RTN1	reticulon 1
203632_s_at	7.15	6.1	2.07	GPRC5B	G protein-coupled receptor, class C, group 5, member B
203636_at	6.95	8.5	-2.93	MID1	midline 1
203637_s_at	6.34	7.97	-3.09	MID1	midline 1
203665_at	10.35	8.47	3.67	HMOX1	heme oxygenase 1
203666_at	10.01	8.74	2.42	CXCL12	chemokine (C-X-C motif) ligand 12
203680_at	5.07	3.66	2.66	PRKAR2B	protein kinase, cAMP-dependent, regulatory, type II, beta
203765_at	2.9	3.98	-2.11	GCA	grancalcin, EF-hand calcium binding protein
203813_s_at	7.98	9.16	-2.26	SLIT3	slit guidance ligand 3
203881_s_at	5.49	6.95	-2.76	DMD	dystrophin
203951_at	6.22	7.41	-2.28	CNN1	calponin 1, basic, smooth muscle
203998_s_at	3.95	5.55	-3.04	SYT1	synaptotagmin I
204151_x_at	12.11	10.5	3.04	AKR1C1	aldo-keto reductase family 1, member C1
204159_at	8.22	6.55	3.18	CDKN2C	cyclin-dependent kinase inhibitor 2C (p18, inhibits CDK4)
204204_at	9.2	8.18	2.03	SLC31A2	solute carrier family 31 (copper transporter), member 2
204244_s_at	7.51	6.3	2.31	DBF4	DBF4 zinc finger
204439_at	4.78	3.67	2.16	IFI44L	interferon-induced protein 44-like
204510_at	6.65	5.45	2.31	CDC7	cell division cycle 7
204727_at	5.37	3.97	2.64	WDHD1	WD repeat and HMG-box DNA binding protein 1
204728_s_at	6.08	4.47	3.05	WDHD1	WD repeat and HMG-box DNA binding protein 1
204736_s_at	8.14	6.44	3.26	CSPG4	chondroitin sulfate proteoglycan 4
204749_at	6.54	7.8	-2.4	NAP1L3	nucleosome assembly protein 1-like 3
204830_x_at	10.04	11.72	-3.21	PSG5	pregnancy specific beta-1-glycoprotein 5
204933_s_at	12.23	11.22	2.01	TNFRSF11B	tumor necrosis factor receptor superfamily, member 11b
205053_at	6.81	5.75	2.09	PRIM1	primase, DNA, polypeptide 1 (49kDa)
205085_at	5.03	3.66	2.58	ORC1	origin recognition complex subunit 1
205132_at	8.79	7.05	3.34	ACTC1	actin, alpha, cardiac muscle 1
205207_at	9.08	10.84	-3.39	IL6	interleukin 6
205381_at	8.31	9.66	-2.54	LRRC17	leucine rich repeat containing 17
205733_at	6.26	4.85	2.65	BLM	Bloom syndrome, RecQ helicase-like
206093_x_at	10.65	9.58	2.1	TNXA; TNXB	tenascin XA (pseudogene); tenascin XB
206102_at	7.8	6.49	2.48	GINS1	GINS complex subunit 1 (Psf1 homolog)
206201_s_at	6.79	5.33	2.75	MEOX2	mesenchyme homeobox 2
206377_at	6.89	5.8	2.12	FOXF2	forkhead box F2
206421_s_at	7.62	9.16	-2.91	SERPINB7	serpin peptidase inhibitor, clade B (ovalbumin), member 7
206766_at	8.73	7.04	3.23	ITGA10	integrin alpha 10
206847_s_at	6.38	5.33	2.07	HOXA7	homeobox A7
207069_s_at	8.41	7.27	2.2	SMAD6	SMAD family member 6
208106_x_at	8.51	9.75	-2.36	PSG6	pregnancy specific beta-1-glycoprotein 6
208134_x_at	6.1	7.79	-3.24	PSG2	pregnancy specific beta-1-glycoprotein 2
208534_s_at	7.36	5.86	2.83	LOC102724229; RASA4; RASA4B; RASA4CP	uncharacterized LOC102724229; RAS p21 protein activator 4; RAS p21 protein activator 4B; RAS p21 protein activator 4C, pseudogene
208561_at	5.29	3.93	2.58	ABCC9	ATP binding cassette subfamily C member 9
208562_s_at	6.05	4.96	2.12	ABCC9	ATP binding cassette subfamily C member 9
208609_s_at	10.08	8.95	2.19	TNXB	tenascin XB
209070_s_at	5.87	7.14	-2.41	RGS5	regulator of G-protein signaling 5
209160_at	8.99	7.7	2.45	AKR1C3	aldo-keto reductase family 1, member C3
209351_at	10.84	11.89	-2.07	KRT14	keratin 14, type I
209583_s_at	3.92	5.15	-2.34	CD200	CD200 molecule
209594_x_at	9.08	10.7	-3.08	PSG9	pregnancy specific beta-1-glycoprotein 9
209687_at	12.46	11.45	2.01	CXCL12	chemokine (C-X-C motif) ligand 12
209699_x_at	11.61	9.94	3.2	AKR1C2	aldo-keto reductase family 1, member C2
209708_at	10.48	11.51	-2.05	MOXD1	monooxygenase, DBH-like 1
209738_x_at	8.37	9.91	-2.9	PSG6	pregnancy specific beta-1-glycoprotein 6
210145_at	10.94	9.39	2.92	PLA2G4A	phospholipase A2, group IVA (cytosolic, calcium-dependent)
210198_s_at	3.26	4.56	-2.45	PLP1	proteolipid protein 1
210222_s_at	3.2	4.24	-2.06	RTN1	reticulon 1
210287_s_at	2.97	4.67	-3.25	FLT1	fms-related tyrosine kinase 1
210432_s_at	9.12	10.59	-2.77	SCN3A	sodium channel, voltage gated, type III alpha subunit
210587_at	2.44	3.47	-2.04	INHBE	inhibin beta E
210654_at	6.73	8.05	-2.51	TNFRSF10D	tumor necrosis factor receptor superfamily, member 10d, decoy with truncated death domain
210715_s_at	5.76	6.89	-2.19	SPINT2	serine peptidase inhibitor, Kunitz type, 2
210997_at	4.56	6.19	-3.09	HGF	hepatocyte growth factor (hepapoietin A; scatter factor)
211473_s_at	4.96	6.33	-2.58	COL4A6	collagen, type IV, alpha 6
211653_x_at	11.09	9.41	3.22	AKR1C2	aldo-keto reductase family 1, member C2
211741_x_at	8.55	10.23	-3.22	PSG3	pregnancy specific beta-1-glycoprotein 3
212224_at	2.68	4.01	-2.5	ALDH1A1	aldehyde dehydrogenase 1 family, member A1
212558_at	3.81	5.4	-3.02	SPRY1	sprouty RTK signaling antagonist 1
212670_at	9.54	8.25	2.43	ELN	elastin
212706_at	7.67	6.42	2.38	LOC102724229; RASA4	uncharacterized LOC102724229; RAS p21 protein activator 4
212732_at	7.83	8.96	-2.19	MEG3	maternally expressed 3 (non-protein coding)
212992_at	10.52	9.11	2.65	AHNAK2	AHNAK nucleoprotein 2
213030_s_at	9.19	8.14	2.07	PLXNA2	plexin A2
213451_x_at	10.75	9.69	2.09	TNXA; TNXB	tenascin XA (pseudogene); tenascin XB
213541_s_at	7.05	5.16	3.7	ERG	v-ets avian erythroblastosis virus E26 oncogene homolog
213599_at	6.82	5.33	2.81	OIP5	Opa interacting protein 5
213793_s_at	5.36	6.69	-2.52	HOMER1	homer scaffolding protein 1
214297_at	8.66	7.09	2.97	CSPG4	chondroitin sulfate proteoglycan 4
214581_x_at	2.51	3.95	-2.71	TNFRSF21	tumor necrosis factor receptor superfamily, member 21
214701_s_at	10.15	11.24	-2.13	FN1	fibronectin 1
214702_at	9.23	10.27	-2.06	FN1	fibronectin 1
214767_s_at	6.73	7.75	-2.03	HSPB6	heat shock protein, alpha-crystallin-related, B6
214974_x_at	4.39	5.73	-2.53	CXCL5	chemokine (C-X-C motif) ligand 5
215020_at	7.3	8.63	-2.52	NRXN3	neurexin 3
215388_s_at	8.13	9.35	-2.34	CFH; CFHR1	complement factor H; complement factor H-related 1
215440_s_at	6.32	7.68	-2.58	BEX4	brain expressed X-linked 4
215775_at	7.01	8.32	-2.49	THBS1
215783_s_at	4.6	5.97	-2.58	ALPL	alkaline phosphatase, liver/bone/kidney
215821_x_at	7.82	9.13	-2.47	PSG3	pregnancy specific beta-1-glycoprotein 3
216250_s_at	10.91	9.48	2.7	LPXN	leupaxin
216269_s_at	8.3	6.99	2.49	ELN	elastin
216333_x_at	10.62	9.53	2.13	TNXA; TNXB	tenascin XA (pseudogene); tenascin XB
216339_s_at	7.32	6.28	2.06	TNXA; TNXB	tenascin XA (pseudogene); tenascin XB
216493_s_at	4.55	6.42	-3.67	IGF2BP3	insulin-like growth factor 2 mRNA binding protein 3
216594_x_at	11.62	9.94	3.19	AKR1C1	aldo-keto reductase family 1, member C1
216985_s_at	5.15	3.67	2.79	STX3	syntaxin 3
217626_at	6.57	5.11	2.76	AKR1C1	aldo-keto reductase family 1, member C1
218309_at	4.83	6.19	-2.56	CAMK2N1	calcium/calmodulin-dependent protein kinase II inhibitor 1
218350_s_at	8.28	6.63	3.13	GMNN	geminin, DNA replication inhibitor
218883_s_at	8.02	6.23	3.45	CENPU	centromere protein U
218888_s_at	5.78	4.44	2.53	NETO2	neuropilin (NRP) and tolloid (TLL)-like 2
219049_at	7.41	8.45	-2.05	CSGALNACT1	chondroitin sulfate N-acetylgalactosaminyltransferase 1
219054_at	8.46	9.93	-2.77	NPR3	natriuretic peptide receptor 3
219132_at	3.99	2.95	2.06	PELI2	pellino E3 ubiquitin protein ligase family member 2
219789_at	6.87	8.63	-3.38	NPR3	natriuretic peptide receptor 3
219790_s_at	6.14	7.44	-2.47	NPR3	natriuretic peptide receptor 3
220085_at	6.34	5.31	2.04	HELLS	helicase, lymphoid-specific
220327_at	7.98	9.01	-2.04	VGLL3	vestigial-like family member 3
220740_s_at	6.79	5.68	2.16	SLC12A6	solute carrier family 12 (potassium/chloride transporter), member 6
221207_s_at	4.74	5.8	-2.09	NBEA	neurobeachin
221805_at	2.93	4.56	-3.1	NEFL	neurofilament, light polypeptide
221909_at	4.23	6.17	-3.83	RNFT2	ring finger protein, transmembrane 2
222062_at	3.66	4.8	-2.2	IL27RA	interleukin 27 receptor, alpha
222108_at	10.41	9.1	2.48	AMIGO2	adhesion molecule with Ig-like domain 2
222771_s_at	6.11	5.03	2.12	MYEF2	myelin expression factor 2
222772_at	4.98	3.95	2.04	MYEF2	myelin expression factor 2
222817_at	7.98	6.6	2.6	HSD3B7	hydroxy-delta-5-steroid dehydrogenase, 3 beta- and steroid delta-isomerase 7
222853_at	3.46	4.62	-2.23	FLRT3	fibronectin leucine rich transmembrane protein 3
223282_at	7.22	6.19	2.05	TSHZ1	teashirt zinc finger homeobox 1
223596_at	7.51	6.36	2.22	SLC12A6	solute carrier family 12 (potassium/chloride transporter), member 6
223700_at	4.76	3.7	2.09	MND1	meiotic nuclear divisions 1
223723_at	6.95	8.47	-2.87	MFI2	antigen p97 (melanoma associated) identified by monoclonal antibodies 133.2 and 96.5
223839_s_at	6.33	5.22	2.15
223853_at	5.73	4.64	2.12	BVES	blood vessel epicardial substance
224461_s_at	8.45	7.2	2.38	AIFM2	apoptosis-inducing factor, mitochondrion-associated, 2
224550_s_at	6.38	7.39	-2.02	MRVI1	murine retrovirus integration site 1 homolog
224941_at	8.66	9.75	-2.12	PAPPA	pregnancy-associated plasma protein A, pappalysin 1
225241_at	10.61	11.78	-2.25	CCDC80	coiled-coil domain containing 80
225612_s_at	4.32	2.95	2.59	B3GNT5	UDP-GlcNAc:betaGal beta-1,3-N-acetylglucosaminyltransferase 5
225720_at	7.74	9.41	-3.18	SYNPO2	synaptopodin 2
225721_at	8.69	10.09	-2.64	SYNPO2	synaptopodin 2
225816_at	8.02	9.15	-2.19	JADE1	jade family PHD finger 1
225834_at	7.56	6.39	2.26	FAM72A; FAM72B; FAM72C; FAM72D	family with sequence similarity 72, member A; family with sequence similarity 72, member B; family with sequence similarity 72, member C; family with sequence similarity 72, member D
225847_at	10.13	8.91	2.32	NCEH1	neutral cholesterol ester hydrolase 1
225894_at	6.07	7.22	-2.22	SYNPO2	synaptopodin 2
225895_at	8.82	10.31	-2.81	SYNPO2	synaptopodin 2
226047_at	8.66	9.69	-2.04	MRVI1	murine retrovirus integration site 1 homolog
226136_at	9.55	10.63	-2.12	GLIPR1	GLI pathogenesis-related 1
226225_at	4.39	5.4	-2.01	MCC	mutated in colorectal cancers
226301_at	4.56	5.7	-2.21	SLC18B1	solute carrier family 18, subfamily B, member 1
226439_s_at	3.99	5.23	-2.36	NBEA	neurobeachin
226641_at	6.31	4.97	2.53	ANKRD44	ankyrin repeat domain 44
226651_at	5.15	6.3	-2.21	HOMER1	homer scaffolding protein 1
226757_at	6.87	8	-2.18	IFIT2	interferon-induced protein with tetratricopeptide repeats 2
226925_at	5.28	6.34	-2.1	PXYLP1	2-phosphoxylose phosphatase 1
226974_at	4.99	6.02	-2.04	NEDD4L	neural precursor cell expressed, developmentally down-regulated 4-like, E3 ubiquitin protein ligase
226980_at	5.78	4.28	2.83	DEPDC1B	DEP domain containing 1B
227061_at	10.42	11.87	-2.73	CCDC80; LINC01279	coiled-coil domain containing 80; long intergenic non-protein coding RNA 1279
227236_at	4.27	5.37	-2.14	TSPAN2	tetraspanin 2
227240_at	8.53	6.91	3.08	NGEF	neuronal guanine nucleotide exchange factor
227345_at	9.49	10.76	-2.42	TNFRSF10D	tumor necrosis factor receptor superfamily, member 10d, decoy with truncated death domain
227350_at	8.31	6.81	2.84	HELLS	helicase, lymphoid-specific
227870_at	4.18	5.78	-3.02	IGDCC4	immunoglobulin superfamily, DCC subclass, member 4
227971_at	2.33	3.37	-2.05	NRK	Nik related kinase
228128_x_at	9.4	10.49	-2.12	PAPPA	pregnancy-associated plasma protein A, pappalysin 1
228153_at	4.38	5.97	-3.03	RNF144B	ring finger protein 144B
228245_s_at	4.48	3.11	2.6	LOC728715; OVOS; OVOS2	ovostatin homolog 2; ovostatin; ovostatin 2
228312_at	8.16	7.14	2.03	PI16	peptidase inhibitor 16
228314_at	7.78	6.74	2.05	LRRC8C	leucine rich repeat containing 8 family, member C
228421_s_at	6.56	7.57	-2.01	EFEMP1	EGF containing fibulin-like extracellular matrix protein 1
228471_at	6.07	4.8	2.41	ANKRD44	ankyrin repeat domain 44
228481_at	8.27	9.43	-2.22
228503_at	4.68	5.68	-2	RPS6KA6	ribosomal protein S6 kinase, 90kDa, polypeptide 6
228762_at	4.95	6	-2.06	LFNG	LFNG O-fucosylpeptide 3-beta-N-acetylglucosaminyltransferase
228783_at	8.01	6.99	2.03	BVES	blood vessel epicardial substance
229222_at	3.63	4.75	-2.18	ACSS3	acyl-CoA synthetase short-chain family member 3
229302_at	4.35	5.65	-2.46	TMEM178A	transmembrane protein 178A
229305_at	4.43	2.96	2.78	CENPU	centromere protein U
229346_at	3.8	5.29	-2.82	NES	nestin
229555_at	9.24	10.42	-2.27	GALNT5	polypeptide N-acetylgalactosaminyltransferase 5
229649_at	8.99	10.35	-2.57	NRXN3	neurexin 3
229817_at	4.51	5.92	-2.66	ZNF608	zinc finger protein 608
229900_at	9.07	8.07	2	CD109	CD109 molecule
230214_at	6.76	8.06	-2.46	MRVI1	murine retrovirus integration site 1 homolog
230645_at	7.59	5.86	3.32	FRMD3	FERM domain containing 3
230876_at	2.92	3.92	-2	ZNF883	zinc finger protein 883
230895_at	9.48	10.67	-2.27	HAPLN1	hyaluronan and proteoglycan link protein 1
231098_at	5.54	6.64	-2.15	LOC100507516	uncharacterized LOC100507516
231772_x_at	5.97	4.68	2.46	CENPH	centromere protein H
231947_at	6.73	8.52	-3.47	MYCT1	myc target 1
232110_at	6.63	7.94	-2.47	GALNT5	polypeptide N-acetylgalactosaminyltransferase 5
232898_at	6.9	8.51	-3.06	DAB2	Dab, mitogen-responsive phosphoprotein, homolog 2 (Drosophila)
235077_at	8.13	9.23	-2.14	MEG3	maternally expressed 3 (non-protein coding)
235085_at	6.28	7.78	-2.83	SGK223	homolog of rat pragma of Rnd2
235228_at	7.89	6.62	2.42	CCDC85A	coiled-coil domain containing 85A
235417_at	6.69	8.39	-3.24	SPOCD1	SPOC domain containing 1
235591_at	7.25	8.26	-2.02	SSTR1	somatostatin receptor 1
235696_at	5.48	6.54	-2.09	LOC105379362	uncharacterized LOC105379362
235753_at	7.33	6.3	2.04	HOXA7	homeobox A7
236129_at	9.07	10.17	-2.13	GALNT5	polypeptide N-acetylgalactosaminyltransferase 5
236277_at	4.6	3.56	2.06	LOC104968398	adriamycin resistance-associated
236420_s_at	7.94	6.9	2.06	ANO4	anoctamin 4
236862_at	6.14	7.25	-2.16	GOPC	golgi-associated PDZ and coiled-coil motif containing
238752_at	2.37	3.37	-2	GPLD1	glycosylphosphatidylinositol specific phospholipase D1
239336_at	8.26	9.71	-2.72
239719_at	7.09	5.99	2.15	CD109	CD109 molecule
239942_at	5.44	4.13	2.48	GNG11	guanine nucleotide binding protein (G protein), gamma 11
240390_at	6.51	7.51	-2	GALNT5	polypeptide N-acetylgalactosaminyltransferase 5
240539_at	6.08	5.01	2.1
240715_at	5.6	4.45	2.22	TBX5	T-box 5
241404_at	9.16	8.08	2.11
241780_at	5.52	6.63	-2.16	CDH11	cadherin 11, type 2, OB-cadherin (osteoblast)
241926_s_at	5.62	3.82	3.48	ERG	v-ets avian erythroblastosis virus E26 oncogene homolog
242584_at	5.47	4.37	2.14	FAM161A	family with sequence similarity 161, member A
242890_at	6.02	4.89	2.19
243813_at	6.15	8.06	-3.76	LINC00968	long intergenic non-protein coding RNA 968
243864_at	8.73	9.82	-2.13	CCDC80	coiled-coil domain containing 80
243907_at	4.9	3.52	2.62	GREB1L	growth regulation by estrogen in breast cancer-like
244033_at	5.89	4.26	3.11	CEP128	centrosomal protein 128kDa
244189_at	3.77	2.75	2.02	TTC28-AS1	TTC28 antisense RNA 1
1552378_s_at	6.96	8.45	-2.79	RDH10	retinol dehydrogenase 10 (all-trans)
1552701_a_at	4.64	3	3.1	CARD16	caspase recruitment domain family, member 16
1554474_a_at	10.6	11.66	-2.08	MOXD1	monooxygenase, DBH-like 1
1554685_a_at	7.44	8.7	-2.39	CEMIP	cell migration inducing protein, hyaluronan binding
1554768_a_at	8.15	6.93	2.33	MAD2L1	MAD2 mitotic arrest deficient-like 1 (yeast)
1555725_a_at	4.98	6.4	-2.67	RGS5	regulator of G-protein signaling 5
1555772_a_at	4.39	2.92	2.76	CDC25A	cell division cycle 25A
1557286_at	6.21	7.41	-2.3
1562415_a_at	6.33	7.89	-2.95	SPOCD1	SPOC domain containing 1
1557924_s_at	4.3	5.37	-2.09	ALPL	alkaline phosphatase, liver/bone/kidney
1558199_at	8.95	9.98	-2.04	FN1	fibronectin 1
1558280_s_at	5.19	6.46	-2.41	ARHGAP29	Rho GTPase activating protein 29
1558378_a_at	9.71	8.36	2.55	AHNAK2	AHNAK nucleoprotein 2
1558964_at	3.26	2.11	2.22	FAT3	FAT atypical cadherin 3
1559433_at	6.53	5.45	2.11	APCDD1L-AS1	APCDD1L antisense RNA 1 (head to head)
1565951_s_at	4.56	5.62	-2.09	CHML	choroideremia-like (Rab escort protein 2)
200832_s_at	9.62	8.24	2.6	SCD	stearoyl-CoA desaturase (delta-9-desaturase)
201202_at	10.28	9.13	2.21	PCNA	proliferating cell nuclear antigen
201755_at	7.33	6	2.52	MCM5	minichromosome maintenance complex component 5
201801_s_at	6.22	5.19	2.04	SLC29A1	solute carrier family 29 (equilibrative nucleoside transporter), member 1
201896_s_at	7.68	6.38	2.45	PSRC1	proline/serine-rich coiled-coil 1
202094_at	6.99	5.7	2.44	BIRC5	baculoviral IAP repeat containing 5
202095_s_at	8.41	7.05	2.58	BIRC5	baculoviral IAP repeat containing 5
202107_s_at	7.63	6.16	2.76	MCM2	minichromosome maintenance complex component 2
202183_s_at	7.21	6.19	2.02	KIF22	kinesin family member 22
202286_s_at	7.38	4.42	7.76	TACSTD2	tumor-associated calcium signal transducer 2
202637_s_at	6.76	7.77	-2.02	ICAM1	intercellular adhesion molecule 1
202638_s_at	6.12	7.47	-2.54	ICAM1	intercellular adhesion molecule 1
202705_at	8.98	7.53	2.73	CCNB2	cyclin B2
202728_s_at	8.86	10.11	-2.38	LTBP1	latent transforming growth factor beta binding protein 1
202870_s_at	9.23	7.33	3.72	CDC20	cell division cycle 20
202954_at	9.51	7.76	3.36	UBE2C	ubiquitin-conjugating enzyme E2C
202975_s_at	8.95	10.05	-2.13	RHOBTB3	Rho-related BTB domain containing 3
203022_at	8.02	6.86	2.24	RNASEH2A	ribonuclease H2, subunit A
203046_s_at	7.45	6.21	2.36	TIMELESS	timeless circadian clock
203213_at	9.22	7.32	3.74	CDK1	cyclin-dependent kinase 1
203214_x_at	8.5	6.74	3.38	CDK1	cyclin-dependent kinase 1
203358_s_at	7	5.29	3.26	EZH2	enhancer of zeste 2 polycomb repressive complex 2 subunit
203422_at	6.8	5.65	2.22	POLD1	polymerase (DNA directed), delta 1, catalytic subunit
203554_x_at	9.74	8.62	2.16	PTTG1	pituitary tumor-transforming 1
203755_at	8.88	7.13	3.35	BUB1B	BUB1 mitotic checkpoint serine/threonine kinase B
203764_at	8.61	7.09	2.86	DLGAP5	discs, large (Drosophila) homolog-associated protein 5
203968_s_at	7.84	6	3.59	CDC6	cell division cycle 6
204023_at	8.3	7.15	2.23	RFC4	replication factor C subunit 4
204026_s_at	9.42	8.1	2.49	ZWINT	ZW10 interacting kinetochore protein
204127_at	7.92	6.53	2.61	RFC3	replication factor C subunit 3
204128_s_at	6.63	5.23	2.64	RFC3	replication factor C subunit 3
204146_at	7.97	6.24	3.32	RAD51AP1	RAD51 associated protein 1
204170_s_at	9.74	8.36	2.6	CKS2	CDC28 protein kinase regulatory subunit 2
204603_at	6.43	4.87	2.95	EXO1	exonuclease 1
204631_at	2.34	7.62	-38.9	MYH2	myosin, heavy chain 2, skeletal muscle, adult
204767_s_at	8.91	7.42	2.81	FEN1	flap structure-specific endonuclease 1
204768_s_at	8.16	6.75	2.67	FEN1	flap structure-specific endonuclease 1
204822_at	7.87	5.9	3.92	TTK	TTK protein kinase
204827_s_at	5.59	4.32	2.42	CCNF	cyclin F
204835_at	7.38	6.14	2.36	POLA1	polymerase (DNA directed), alpha 1, catalytic subunit
204886_at	6.18	4.33	3.61	PLK4	polo-like kinase 4
204887_s_at	7.23	5.44	3.47	PLK4	polo-like kinase 4
204962_s_at	7.77	5.7	4.19	CENPA	centromere protein A
205167_s_at	6.28	4.88	2.63	CDC25C	cell division cycle 25C
205235_s_at	6.99	5.86	2.18	KIF20B	kinesin family member 20B
205393_s_at	6.62	5.47	2.22	CHEK1	checkpoint kinase 1
205399_at	7.5	6.36	2.2	DCLK1	doublecortin-like kinase 1
205433_at	3.12	7.23	-17.25	BCHE	butyrylcholinesterase
205436_s_at	9.2	8.06	2.21	H2AFX	H2A histone family, member X
205525_at	7.6	8.87	-2.42	CALD1	caldesmon 1
205795_at	7.57	9.02	-2.75	NRXN3	neurexin 3
205822_s_at	8.09	7.06	2.04	HMGCS1	3-hydroxy-3-methylglutaryl-CoA synthase 1 (soluble)
205832_at	6.4	8.22	-3.52	CPA4	carboxypeptidase A4
205909_at	7.08	5.61	2.76	POLE2	polymerase (DNA directed), epsilon 2, accessory subunit
205967_at	9.88	8.66	2.32	HIST1H4C	histone cluster 1, H4c
207148_x_at	4.71	6.28	-2.96	MYOZ2	myozenin 2
207165_at	9.29	7.53	3.39	HMMR	hyaluronan-mediated motility receptor (RHAMM)
207303_at	5.92	7.75	-3.55	PDE1C	phosphodiesterase 1C, calmodulin-dependent 70kDa
207733_x_at	6.46	8.03	-2.96	PSG9	pregnancy specific beta-1-glycoprotein 9
208460_at	6.66	5.6	2.08	GJC1	gap junction protein gamma 1
208795_s_at	8.11	6.79	2.5	MCM7	minichromosome maintenance complex component 7
208808_s_at	10.46	9.12	2.53	HMGB2	high mobility group box 2
209238_at	7.6	6.41	2.28	STX3	syntaxin 3
209289_at	8.82	9.87	-2.07	NFIB	nuclear factor I/B
209290_s_at	8.6	9.71	-2.17	NFIB	nuclear factor I/B
209464_at	6.83	4.7	4.39	AURKB	aurora kinase B
209642_at	7.85	6.19	3.17	BUB1	BUB1 mitotic checkpoint serine/threonine kinase
209709_s_at	7.97	6.31	3.14	HMMR	hyaluronan-mediated motility receptor (RHAMM)
209753_s_at	6.22	4.85	2.58	TMPO	thymopoietin
209754_s_at	6.89	5.38	2.85	TMPO	thymopoietin
209832_s_at	5.88	4.29	3	CDT1	chromatin licensing and DNA replication factor 1
209891_at	6.74	4.61	4.4	SPC25	SPC25, NDC80 kinetochore complex component
210559_s_at	9.15	7.14	4.02	CDK1	cyclin-dependent kinase 1
210983_s_at	8.46	7.17	2.44	MCM7	minichromosome maintenance complex component 7
211080_s_at	6.1	4.93	2.25	NEK2	NIMA-related kinase 2
211088_s_at	3.57	2.47	2.15	PLK4	polo-like kinase 4
211467_s_at	5.95	6.99	-2.05	NFIB	nuclear factor I/B
211708_s_at	7.31	5.97	2.52	SCD	stearoyl-CoA desaturase (delta-9-desaturase)
212141_at	8.32	7.25	2.11	MCM4	minichromosome maintenance complex component 4
212142_at	6.61	5.52	2.13	MCM4	minichromosome maintenance complex component 4
212188_at	7.5	9.53	-4.09	KCTD12	potassium channel tetramerization domain containing 12
212192_at	8.74	10.39	-3.15	KCTD12	potassium channel tetramerization domain containing 12
212949_at	7.31	5.71	3.04	NCAPH	non-SMC condensin I complex subunit H
213007_at	8.32	6.86	2.75	FANCI	Fanconi anemia complementation group I
213029_at	8.32	9.38	-2.08	NFIB	nuclear factor I/B
213032_at	7.54	8.87	-2.51	NFIB	nuclear factor I/B
213033_s_at	7.39	8.51	-2.18	NFIB	nuclear factor I/B
213226_at	8.81	7.26	2.93	CCNA2	cyclin A2
213425_at	8.19	9.34	-2.23	WNT5A	wingless-type MMTV integration site family, member 5A
213496_at	5.45	8.1	-6.29	PLPPR4	phospholipid phosphatase related 4
213534_s_at	5.56	4.2	2.56	PASK	PAS domain containing serine/threonine kinase
213782_s_at	4.56	6.19	-3.09	MYOZ2	myozenin 2
213845_at	5.9	6.94	-2.06	GRIK2	glutamate receptor, ionotropic, kainate 2
214426_x_at	6.86	5.84	2.02	CHAF1A	chromatin assembly factor 1, subunit A (p150)
214710_s_at	9.75	8.35	2.64	CCNB1	cyclin B1
214841_at	5.9	3.5	5.29	CNIH3	cornichon family AMPA receptor auxiliary protein 3
215021_s_at	6.53	7.87	-2.54	NRXN3	neurexin 3
215199_at	6.46	7.53	-2.09	CALD1	caldesmon 1
215509_s_at	6.33	4.93	2.64	BUB1	BUB1 mitotic checkpoint serine/threonine kinase
216048_s_at	7.81	8.95	-2.2	RHOBTB3	Rho-related BTB domain containing 3
216228_s_at	6.19	4.81	2.61	WDHD1	WD repeat and HMG-box DNA binding protein 1
216237_s_at	8.22	6.83	2.64	MCM5	minichromosome maintenance complex component 5
216598_s_at	7.87	10.07	-4.6	CCL2	chemokine (C-C motif) ligand 2
216869_at	5.56	7.21	-3.12	PDE1C	phosphodiesterase 1C, calmodulin-dependent 70kDa
216945_x_at	5.75	4.6	2.22	PASK	PAS domain containing serine/threonine kinase
217010_s_at	4.78	3.66	2.18	CDC25C	cell division cycle 25C
218039_at	8.89	7.15	3.35	NUSAP1	nucleolar and spindle associated protein 1
218399_s_at	8.49	7.48	2.02	CDCA4	cell division cycle associated 4
218546_at	5.68	4.43	2.38	C1orf115	chromosome 1 open reading frame 115
218564_at	6.72	5.7	2.02	RFWD3	ring finger and WD repeat domain 3
218585_s_at	8.34	6.03	4.96	DTL	denticleless E3 ubiquitin protein ligase homolog (Drosophila)
218875_s_at	7.99	6	3.96	FBXO5	F-box protein 5
218975_at	6.74	7.77	-2.03	COL5A3	collagen, type V, alpha 3
219073_s_at	7.5	6.28	2.33	OSBPL10	oxysterol binding protein-like 10
219181_at	5.86	3.77	4.23	LIPG	lipase, endothelial
219294_at	5.59	4.49	2.14	CENPQ	centromere protein Q
219306_at	5.92	4.59	2.51	KIF15	kinesin family member 15
219312_s_at	5.26	4.09	2.24	ZBTB10	zinc finger and BTB domain containing 10
219544_at	6.96	5.92	2.05	BORA	bora, aurora kinase A activator
219935_at	6.88	9.08	-4.59	ADAMTS5	ADAM metallopeptidase with thrombospondin type 1 motif 5
219978_s_at	8.08	6.32	3.38	NUSAP1	nucleolar and spindle associated protein 1
219990_at	5.31	4	2.48	E2F8	E2F transcription factor 8
220004_at	3.83	5.76	-3.81	DDX43	DEAD (Asp-Glu-Ala-Asp) box polypeptide 43
220060_s_at	5.62	4.4	2.34	PARPBP	PARP1 binding protein
220115_s_at	6.12	8.62	-5.66	CDH10	cadherin 10, type 2 (T2-cadherin)
220161_s_at	8.22	6.98	2.37	EPB41L4B	erythrocyte membrane protein band 4.1 like 4B
220334_at	5.78	3.2	5.96	RGS17	regulator of G-protein signaling 17
220471_s_at	5.1	6.46	-2.57	MYCT1	myc target 1
220651_s_at	7.19	4.89	4.93	MCM10	minichromosome maintenance 10 replication initiation factor
220840_s_at	6.46	5.38	2.11	C1orf112	chromosome 1 open reading frame 112
221261_x_at	8.44	7.25	2.28	MAGED4; MAGED4B	melanoma antigen family D4; melanoma antigen family D4B
221521_s_at	7.61	6.15	2.75	GINS2	GINS complex subunit 2 (Psf2 homolog)
221750_at	8.57	7.52	2.07	HMGCS1	3-hydroxy-3-methylglutaryl-CoA synthase 1 (soluble)
222036_s_at	8.37	7.14	2.35	MCM4	minichromosome maintenance complex component 4
222037_at	7.3	6.23	2.09	MCM4	minichromosome maintenance complex component 4
37577_at	5.97	4.95	2.03	ARHGAP19	Rho GTPase activating protein 19
52255_s_at	7.15	8.37	-2.34	COL5A3	collagen, type V, alpha 3
222680_s_at	7.32	5.34	3.95	DTL	denticleless E3 ubiquitin protein ligase homolog (Drosophila)
222848_at	7.51	5.69	3.54	CENPK	centromere protein K
222962_s_at	6.31	4.86	2.73	MCM10	minichromosome maintenance 10 replication initiation factor
223176_at	9.16	10.69	-2.9	KCTD20	potassium channel tetramerization domain containing 20
223229_at	8.49	7.01	2.79	UBE2T	ubiquitin conjugating enzyme E2T
223313_s_at	7.79	6.57	2.33	MAGED4; MAGED4B	melanoma antigen family D4; melanoma antigen family D4B
223545_at	6.36	5.3	2.09	FANCD2	Fanconi anemia complementation group D2
223556_at	7.28	5.35	3.81	HELLS	helicase, lymphoid-specific
223570_at	5.56	4.24	2.48	MCM10	minichromosome maintenance 10 replication initiation factor
224543_at	5.9	7.68	-3.45	SVEP1	sushi, von Willebrand factor type A, EGF and pentraxin domain containing 1
224753_at	7.34	6.14	2.3	CDCA5	cell division cycle associated 5
224942_at	7.7	8.88	-2.27	PAPPA	pregnancy-associated plasma protein A, pappalysin 1
224944_at	8.87	7.35	2.87	TMPO	thymopoietin
225188_at	9.61	10.95	-2.52	RAPH1	Ras association (RalGDS/AF-6) and pleckstrin homology domains 1
225189_s_at	8.84	10.22	-2.61	RAPH1	Ras association (RalGDS/AF-6) and pleckstrin homology domains 1
225373_at	6.08	7.15	-2.11	C10orf54	chromosome 10 open reading frame 54
225687_at	8.8	7.22	3	FAM83D	family with sequence similarity 83, member D
226021_at	8.27	9.92	-3.15	RDH10	retinol dehydrogenase 10 (all-trans)
226069_at	5.11	7.46	-5.09	PRICKLE1	prickle homolog 1
226569_s_at	5.47	4.44	2.05	CHTF18	chromosome transmission fidelity factor 18
226864_at	4.73	3.49	2.35	PKIA	protein kinase (cAMP-dependent, catalytic) inhibitor alpha
226936_at	8.68	7.54	2.2	CENPW	centromere protein W
226982_at	8.32	9.52	-2.29	ELL2	elongation factor, RNA polymerase II, 2
227165_at	6.84	5.65	2.29	SKA3	spindle and kinetochore associated complex subunit 3
227297_at	5.07	3.01	4.18	ITGA9	integrin alpha 9
227318_at	5.6	8.47	-7.3	TMEM178B	transmembrane protein 178B
227467_at	7.2	8.98	-3.45	RDH10	retinol dehydrogenase 10 (all-trans)
227578_at	4.5	3.29	2.32	TMPO-AS1	TMPO antisense RNA 1
227928_at	5.52	4.19	2.51	PARPBP	PARP1 binding protein
228281_at	6.59	5.34	2.38	DDIAS	DNA damage-induced apoptosis suppressor
228299_at	10.68	11.99	-2.49	KCTD20	potassium channel tetramerization domain containing 20
228608_at	5.04	6.26	-2.34	NALCN	sodium leak channel, non selective
228729_at	8.08	6.56	2.88	CCNB1	cyclin B1
228776_at	9.09	8.02	2.1	GJC1	gap junction protein gamma 1
228859_at	5.28	3.8	2.8	ZGRF1	zinc finger, GRF-type containing 1
228868_x_at	6.24	4.93	2.48	CDT1	chromatin licensing and DNA replication factor 1
229357_at	5.57	7.88	-4.98	ADAMTS5	ADAM metallopeptidase with thrombospondin type 1 motif 5
229442_at	7.38	5.94	2.71	C18orf54	chromosome 18 open reading frame 54
229529_at	6.6	7.77	-2.24	TCF21	transcription factor 21
230109_at	6.1	7.41	-2.48	PDE7B	phosphodiesterase 7B
230523_at	4.93	6.22	-2.44	QSOX1	quiescin Q6 sulfhydryl oxidase 1
230799_at	6.51	7.76	-2.38	LINC01119	long intergenic non-protein coding RNA 1119
230831_at	5.68	3.47	4.62	FRMD5	FERM domain containing 5
231227_at	6.36	7.7	-2.52
231534_at	5.23	4.01	2.34	CDK1	cyclin-dependent kinase 1
231881_at	7.11	8.42	-2.48	CALD1	caldesmon 1
232398_at	5.86	4.16	3.25	CCDC150	coiled-coil domain containing 150
232451_at	4.5	6.03	-2.89
232636_at	4.05	2.89	2.24	SLITRK4	SLIT and NTRK-like family, member 4
232656_at	3.3	4.62	-2.5	NAALADL2	N-acetylated alpha-linked acidic dipeptidase-like 2
235088_at	7.01	5.63	2.6	C4orf46	chromosome 4 open reading frame 46
235368_at	6.45	8.92	-5.54	ADAMTS5	ADAM metallopeptidase with thrombospondin type 1 motif 5
235759_at	6.06	4.96	2.14
235834_at	7.41	8.49	-2.12	CALD1	caldesmon 1
236750_at	5.11	6.26	-2.22
237372_at	6.31	7.78	-2.76
237773_at	5.9	6.91	-2.01
238015_at	6.91	5.78	2.18	C4orf46	chromosome 4 open reading frame 46
238508_at	5.15	4.09	2.09	DBF4B	DBF4 zinc finger B
238635_at	5.03	6.38	-2.55	C5orf28	chromosome 5 open reading frame 28
238654_at	5.47	4.42	2.07	VSIG10L	V-set and immunoglobulin domain containing 10 like
239253_at	4.35	2.87	2.79
239262_at	4.79	6.1	-2.48
239614_x_at	3.92	5.04	-2.17
239680_at	4.59	2.64	3.85	WDR76	WD repeat domain 76
240038_at	5.86	6.91	-2.08
240873_x_at	4.79	5.9	-2.15	DAB2	Dab, mitogen-responsive phosphoprotein, homolog 2 (Drosophila)
241495_at	5.43	6.44	-2.01	CCNL1	cyclin L1
241733_at	4.43	3.28	2.22	C18orf54	chromosome 18 open reading frame 54
242560_at	7.31	5.44	3.68	FANCD2	Fanconi anemia complementation group D2
242767_at	4.68	8.43	-13.52	LMCD1	LIM and cysteine-rich domains 1
243012_at	5.4	7.02	-3.08
243084_at	6.87	8.12	-2.39	CALD1	caldesmon 1
243140_at	3.83	4.9	-2.09	ACTA2	actin, alpha 2, smooth muscle, aorta
243564_at	4.73	6.08	-2.54	PDE1C	phosphodiesterase 1C, calmodulin-dependent 70kDa
243599_at	5.49	6.66	-2.25
1553275_s_at	6.16	7.34	-2.26	ANKRD52	ankyrin repeat domain 52
1554378_a_at	4.96	6.89	-3.82	PDE1C	phosphodiesterase 1C, calmodulin-dependent 70kDa
1555929_s_at	2.85	6.81	-15.59
1557217_a_at	4.39	3.08	2.47	FANCB	Fanconi anemia complementation group B
1559400_s_at	6.57	7.65	-2.11	PAPPA	pregnancy-associated plasma protein A, pappalysin 1
1560826_at	5.52	6.83	-2.48	LOC101929398	uncharacterized LOC101929398
1567576_at	3.57	4.68	-2.15
1570155_at	5.78	7.96	-4.53	LINC01111	long intergenic non-protein coding RNA 1111
1405_i_at	2.84	4.21	-2.57	CCL5	chemokine (C-C motif) ligand 5
200831_s_at	8.06	6.72	2.53	SCD	stearoyl-CoA desaturase (delta-9-desaturase)
200853_at	11.26	10.25	2.02	H2AFZ	H2A histone family, member Z
201008_s_at	8.23	9.87	-3.12	TXNIP	thioredoxin interacting protein
201009_s_at	8.18	9.75	-2.96	TXNIP	thioredoxin interacting protein
201010_s_at	9.41	10.87	-2.75	TXNIP	thioredoxin interacting protein
201042_at	6.27	9.71	-10.83	TGM2	transglutaminase 2
201242_s_at	10.07	8.86	2.31	ATP1B1	ATPase, Na+/K+ transporting, beta 1 polypeptide
201243_s_at	10.8	9.49	2.47	ATP1B1	ATPase, Na+/K+ transporting, beta 1 polypeptide
201291_s_at	10.24	8.51	3.33	TOP2A	topoisomerase (DNA) II alpha
201292_at	9.7	7.79	3.76	TOP2A	topoisomerase (DNA) II alpha
201313_at	8.06	6.91	2.22	ENO2	enolase 2 (gamma, neuronal)
201578_at	12.23	10.32	3.77	PODXL	podocalyxin-like
201584_s_at	9.83	8.45	2.61	DDX39A	DEAD (Asp-Glu-Ala-Asp) box polypeptide 39A
201663_s_at	9.7	8.42	2.43	SMC4	structural maintenance of chromosomes 4
201664_at	9.78	8.62	2.24	SMC4	structural maintenance of chromosomes 4
201890_at	9.98	8.08	3.74	RRM2	ribonucleotide reductase M2
202085_at	9.38	8.09	2.44	TJP2	tight junction protein 2
202156_s_at	7.41	6.18	2.34	CELF2	CUGBP, Elav-like family member 2
202157_s_at	9.26	8.16	2.14	CELF2	CUGBP, Elav-like family member 2
202158_s_at	7.73	6.4	2.5	CELF2	CUGBP, Elav-like family member 2
202218_s_at	8.02	7.01	2.01	FADS2	fatty acid desaturase 2
202267_at	5.57	7.11	-2.91	LAMC2	laminin, gamma 2
202413_s_at	9.55	8.52	2.05	USP1	ubiquitin specific peptidase 1
202580_x_at	8.03	6.23	3.48	FOXM1	forkhead box M1
202589_at	10.82	9.36	2.76	TYMS	thymidylate synthetase
202708_s_at	5.95	7.28	-2.51	HIST2H2BE	histone cluster 2, H2be
202726_at	7.65	6.62	2.04	LIG1	ligase I, DNA, ATP-dependent
203028_s_at	9.64	10.85	-2.32	CYBA	cytochrome b-245, alpha polypeptide
203145_at	8.02	6.44	2.97	SPAG5	sperm associated antigen 5
203184_at	8.98	10.84	-3.62	FBN2	fibrillin 2
203418_at	8.73	6.77	3.89	CCNA2	cyclin A2
203424_s_at	6.43	10.44	-16.09	IGFBP5	insulin like growth factor binding protein 5
203425_s_at	4.95	7.94	-7.93	IGFBP5	insulin like growth factor binding protein 5
203426_s_at	4.24	7.42	-9.01	IGFBP5	insulin like growth factor binding protein 5
203432_at	8.79	7.6	2.29	TMPO	thymopoietin
203434_s_at	7.83	4.37	11.04	MME	membrane metallo-endopeptidase
203435_s_at	7.19	5.36	3.54	MME	membrane metallo-endopeptidase
203585_at	6.65	7.85	-2.3	ZNF185	zinc finger protein 185 (LIM domain)
203766_s_at	5.43	7.04	-3.04	LMOD1	leiomodin 1 (smooth muscle)
203967_at	7.66	5.68	3.93	CDC6	cell division cycle 6
204033_at	8.43	7.1	2.52	TRIP13	thyroid hormone receptor interactor 13
204082_at	7.89	6.77	2.17	PBX3	pre-B-cell leukemia homeobox 3
204126_s_at	6.89	5.46	2.69	CDC45	cell division cycle 45
204162_at	7.91	6.08	3.57	NDC80	NDC80 kinetochore complex component
204198_s_at	3.83	4.85	-2.03	RUNX3	runt-related transcription factor 3
204252_at	9.01	7.77	2.37	CDK2	cyclin-dependent kinase 2
204288_s_at	6.84	8.67	-3.54	SORBS2	sorbin and SH3 domain containing 2
204315_s_at	6.85	5.03	3.53	GTSE1	G-2 and S-phase expressed 1
204317_at	5.49	3.54	3.86	GTSE1; TRMU	G-2 and S-phase expressed 1; tRNA 5-methylaminomethyl-2-thiouridylate methyltransferase
204318_s_at	7.84	5.98	3.62	GTSE1	G-2 and S-phase expressed 1
204441_s_at	7.99	6.89	2.14	POLA2	polymerase (DNA directed), alpha 2, accessory subunit
204444_at	8.18	6.36	3.53	KIF11	kinesin family member 11
204492_at	5.11	4.01	2.15	ARHGAP11A	Rho GTPase activating protein 11A
204531_s_at	7	5.52	2.79	BRCA1	breast cancer 1, early onset
204612_at	7.37	5.84	2.89	PKIA	protein kinase (cAMP-dependent, catalytic) inhibitor alpha
204641_at	7.89	5.92	3.92	NEK2	NIMA-related kinase 2
204649_at	6.96	5.55	2.67	TROAP	trophinin associated protein
204709_s_at	8.47	6.79	3.22	KIF23	kinesin family member 23
204817_at	8.03	6.73	2.45	ESPL1	extra spindle pole bodies like 1, separase
204825_at	9.54	7.92	3.06	MELK	maternal embryonic leucine zipper kinase
204999_s_at	5.83	6.91	-2.12	ATF5	activating transcription factor 5
205024_s_at	7.67	6.15	2.88	RAD51	RAD51 recombinase
205034_at	7.65	5.31	5.08	CCNE2	cyclin E2
205046_at	8.52	6.89	3.1	CENPE	centromere protein E
205067_at	5.7	6.79	-2.13	IL1B	interleukin 1 beta
205221_at	4.09	5.75	-3.15	HGD	homogentisate 1,2-dioxygenase
205234_at	5.26	7.11	-3.63	SLC16A4	solute carrier family 16, member 4
205257_s_at	6.65	5.45	2.3	AMPH	amphiphysin
205339_at	7.51	6.12	2.62	STIL	SCL/TAL1 interrupting locus
205345_at	7.38	5.59	3.45	BARD1	BRCA1 associated RING domain 1
205352_at	6.98	8.76	-3.45	SERPINI1	serpin peptidase inhibitor, clade I (neuroserpin), member 1
205476_at	3.66	6.08	-5.36	CCL20	chemokine (C-C motif) ligand 20
205563_at	4.24	6.1	-3.62	KISS1	KiSS-1 metastasis-suppressor
205830_at	5.62	3.67	3.86	CLGN	calmegin
205844_at	2.23	3.67	-2.72	VNN1	vanin 1
205870_at	5.8	6.86	-2.07	BDKRB2	bradykinin receptor B2
205931_s_at	5.23	6.97	-3.36	CREB5	cAMP responsive element binding protein 5
206115_at	3.57	5.43	-3.63	EGR3	early growth response 3
206316_s_at	7.12	5.99	2.19	KNTC1	kinetochore associated 1
206364_at	7.57	5.45	4.34	KIF14	kinesin family member 14
206460_at	6.23	4.09	4.41	AJAP1	adherens junctions associated protein 1
206489_s_at	4.5	5.55	-2.07	DLGAP1	discs, large (Drosophila) homolog-associated protein 1
206490_at	3.61	4.68	-2.1	DLGAP1	discs, large (Drosophila) homolog-associated protein 1
206561_s_at	6.18	4.75	2.69	AKR1B10	aldo-keto reductase family 1, member B10 (aldose reductase)
206614_at	5.81	6.95	-2.2	GDF5	growth differentiation factor 5
206622_at	5.61	9.09	-11.15	TRH	thyrotropin-releasing hormone
206757_at	4.12	5.45	-2.51	PDE5A	phosphodiesterase 5A, cGMP-specific
206932_at	5.6	6.64	-2.06	CH25H	cholesterol 25-hydroxylase
207037_at	5.14	3.67	2.78	TNFRSF11A	tumor necrosis factor receptor superfamily, member 11a, NFKB activator
207039_at	4.9	6.17	-2.4	CDKN2A	cyclin-dependent kinase inhibitor 2A
207746_at	5.29	3.69	3.05	POLQ	polymerase (DNA directed), theta
207828_s_at	9.13	7.23	3.75	CENPF	centromere protein F
207992_s_at	6.4	7.58	-2.26	AMPD3	adenosine monophosphate deaminase 3
208180_s_at	3.85	5.01	-2.24	HIST1H4H	histone cluster 1, H4h
208483_x_at	4.94	6.48	-2.91	KRT33A	keratin 33A, type I
208579_x_at	7.86	8.93	-2.11	H2BFS; HIST1H2BK; LOC102724334	H2B histone family, member S (pseudogene); histone cluster 1, H2bk; histone H2B type F-S-like
208962_s_at	8.4	6.66	3.34	FADS1	fatty acid desaturase 1
208963_x_at	7.79	6.52	2.41	FADS1	fatty acid desaturase 1
208964_s_at	8.85	7.29	2.94	FADS1	fatty acid desaturase 1
209052_s_at	6.46	5.41	2.08	WHSC1	Wolf-Hirschhorn syndrome candidate 1
209053_s_at	8.17	6.72	2.73	WHSC1	Wolf-Hirschhorn syndrome candidate 1
209054_s_at	8.53	7.17	2.57	WHSC1	Wolf-Hirschhorn syndrome candidate 1
209172_s_at	7.2	5.13	4.2	CENPF	centromere protein F
209183_s_at	5.66	6.8	-2.2	C10orf10	chromosome 10 open reading frame 10
209189_at	6.39	4.56	3.54	FOS	FBJ murine osteosarcoma viral oncogene homolog
209348_s_at	5.92	4.29	3.1	MAF	v-maf avian musculoaponeurotic fibrosarcoma oncogene homolog
209408_at	8.58	7.02	2.94	KIF2C	kinesin family member 2C
209644_x_at	6.65	7.92	-2.4	CDKN2A	cyclin-dependent kinase inhibitor 2A
209663_s_at	6.11	8.62	-5.73	ITGA7	integrin alpha 7
209680_s_at	8.11	6.94	2.26	KIFC1	kinesin family member C1
209714_s_at	8.16	6.75	2.65	CDKN3	cyclin-dependent kinase inhibitor 3
209773_s_at	10.28	8.67	3.05	RRM2	ribonucleotide reductase M2
209894_at	7.28	8.72	-2.71	LEPR	leptin receptor
209911_x_at	6.59	7.9	-2.47	HIST1H2BD	histone cluster 1, H2bd
210004_at	3	5.64	-6.24	OLR1	oxidized low density lipoprotein (lectin-like) receptor 1
210052_s_at	9.33	7.83	2.83	TPX2	TPX2, microtubule-associated
210106_at	6.34	7.86	-2.86	BLOC1S1-RDH5; RDH5	BLOC1S1-RDH5 readthrough; retinol dehydrogenase 5 (11-cis/9-cis)
211003_x_at	4.56	7.03	-5.53	TGM2	transglutaminase 2
211162_x_at	6.87	5.39	2.79	SCD	stearoyl-CoA desaturase (delta-9-desaturase)
211354_s_at	4.9	6.16	-2.39	LEPR	leptin receptor
211355_x_at	4.92	6.39	-2.78	LEPR	leptin receptor
211356_x_at	5.15	6.62	-2.76	LEPR	leptin receptor
211519_s_at	6.76	5.45	2.47	KIF2C	kinesin family member 2C
211573_x_at	4.24	6.87	-6.15	TGM2	transglutaminase 2
211814_s_at	6.7	4.67	4.11	CCNE2	cyclin E2
211958_at	6.23	9.79	-11.84	IGFBP5	insulin like growth factor binding protein 5
211959_at	8.53	12.28	-13.43	IGFBP5	insulin like growth factor binding protein 5
212020_s_at	7.56	5.62	3.83	MKI67	marker of proliferation Ki-67
212021_s_at	8.38	6.69	3.24	MKI67	marker of proliferation Ki-67
212022_s_at	8.95	6.99	3.9	MKI67	marker of proliferation Ki-67
212023_s_at	7.75	5.96	3.45	MKI67	marker of proliferation Ki-67
212444_at	7.19	8.8	-3.07	GPRC5A	G protein-coupled receptor, class C, group 5, member A
212621_at	7.89	6.48	2.66	NEMP1	nuclear envelope integral membrane protein 1
212801_at	7.82	6.66	2.23	CIT	citron rho-interacting serine/threonine kinase
212843_at	6.5	4	5.65	NCAM1	neural cell adhesion molecule 1
212865_s_at	6.23	4.09	4.4	COL14A1	collagen, type XIV, alpha 1
212950_at	2.43	4.88	-5.46	ADGRF5	adhesion G protein-coupled receptor F5
212951_at	3.57	4.97	-2.64	ADGRF5	adhesion G protein-coupled receptor F5
213008_at	7.6	6.25	2.55	FANCI	Fanconi anemia complementation group I
213075_at	6.95	4.86	4.24	OLFML2A	olfactomedin like 2A
213125_at	6.73	4.22	5.67	OLFML2B	olfactomedin like 2B
213332_at	5.23	6.72	-2.81	PAPPA2	pappalysin 2
213438_at	4.43	5.67	-2.37	NFASC	neurofascin
213486_at	5.56	6.62	-2.08	COPG2IT1	COPG2 imprinted transcript 1 (non-protein coding)
213951_s_at	6.54	5.3	2.35	PSMC3IP	PSMC3 interacting protein
214290_s_at	8.48	9.55	-2.11	HIST2H2AA3; HIST2H2AA4	histone cluster 2, H2aa3; histone cluster 2, H2aa4
214307_at	2.8	3.97	-2.25	HGD	homogentisate 1,2-dioxygenase
214308_s_at	4.62	6.3	-3.22	HGD	homogentisate 1,2-dioxygenase
214455_at	3.57	5.59	-4.05	HIST1H2BC	histone cluster 1, H2bc
214727_at	5.89	4.47	2.68	BRCA2	breast cancer 2, early onset
214769_at	6.31	5.31	2	CLCN4	chloride channel, voltage-sensitive 4
214849_at	7.61	8.91	-2.46	KCTD20	potassium channel tetramerization domain containing 20
214889_at	5.26	3.99	2.41	FAM149A	family with sequence similarity 149, member A
214890_s_at	5.08	4.08	2	FAM149A	family with sequence similarity 149, member A
215047_at	4.01	5.23	-2.34	TRIM58	tripartite motif containing 58
215071_s_at	7.38	8.95	-2.97	HIST1H2AC	histone cluster 1, H2ac
215623_x_at	5.9	4.68	2.32	SMC4	structural maintenance of chromosomes 4
215629_s_at	5.54	4.17	2.59	DLEU2; DLEU2L	deleted in lymphocytic leukemia 2 (non-protein coding); deleted in lymphocytic leukemia 2-like
215704_at	1.97	3.13	-2.22	FLG	filaggrin
215767_at	3.12	4.94	-3.55	ZNF804A	zinc finger protein 804A
215789_s_at	5.68	4.38	2.46	AJAP1	adherens junctions associated protein 1
215942_s_at	6.7	4.68	4.08	GTSE1	G-2 and S-phase expressed 1
216331_at	7.63	9.88	-4.74	ITGA7	integrin alpha 7
216870_x_at	6.38	5.33	2.07	DLEU2	deleted in lymphocytic leukemia 2 (non-protein coding)
217574_at	5.65	7.48	-3.56	CDH8	cadherin 8, type 2
217640_x_at	5.92	3.64	4.86	SKA1	spindle and kinetochore associated complex subunit 1
217712_at	3.75	2.43	2.5
218009_s_at	10.21	8.45	3.37	PRC1	protein regulator of cytokinesis 1
218115_at	7.29	6.05	2.36	ASF1B	anti-silencing function 1B histone chaperone
218223_s_at	7.69	6.48	2.31	PLEKHO1	pleckstrin homology domain containing, family O member 1
218252_at	8.5	7.29	2.31	CKAP2	cytoskeleton associated protein 2
218308_at	7.74	6.19	2.93	TACC3	transforming, acidic coiled-coil containing protein 3
218330_s_at	9.68	8.07	3.06	NAV2	neuron navigator 2
218355_at	8.28	6.19	4.26	KIF4A	kinesin family member 4A
218542_at	9.17	7.29	3.68	CEP55	centrosomal protein 55kDa
218662_s_at	8.58	6.52	4.19	NCAPG	non-SMC condensin I complex subunit G
218663_at	8.32	6.34	3.93	NCAPG	non-SMC condensin I complex subunit G
218726_at	8.8	6.76	4.1	HJURP	Holliday junction recognition protein
218729_at	7.34	8.81	-2.77	LXN	latexin
218736_s_at	3.23	5	-3.4	PALMD	palmdelphin
218741_at	7.55	6.05	2.81	CENPM	centromere protein M
218755_at	8.88	7.38	2.84	KIF20A	kinesin family member 20A
218885_s_at	6.87	5.75	2.17	GALNT12	polypeptide N-acetylgalactosaminyltransferase 12
219143_s_at	7.13	5.29	3.58	RPP25	ribonuclease P/MRP 25kDa subunit
219179_at	7.09	8.58	-2.8	DACT1	dishevelled-binding antagonist of beta-catenin 1
219256_s_at	3.54	4.85	-2.48	SH3TC1	SH3 domain and tetratricopeptide repeats 1
219355_at	6.18	5.07	2.16	CXorf57	chromosome X open reading frame 57
219436_s_at	3.67	5.3	-3.1	EMCN	endomucin
219510_at	7.57	6.3	2.41	POLQ	polymerase (DNA directed), theta
219512_at	6.84	5.8	2.06	DSN1	DSN1 homolog, MIS12 kinetochore complex component
219588_s_at	7.95	6.55	2.63	NCAPG2	non-SMC condensin II complex subunit G2
219650_at	7.01	5.73	2.42	ERCC6L	excision repair cross-complementation group 6-like
219825_at	3.47	7.05	-11.91	CYP26B1	cytochrome P450, family 26, subfamily B, polypeptide 1
219918_s_at	9.68	7.83	3.6	ASPM	abnormal spindle microtubule assembly
220244_at	5.46	6.58	-2.17	LINC00312	long intergenic non-protein coding RNA 312
220295_x_at	7.19	5.91	2.42	DEPDC1	DEP domain containing 1
220898_at	4.57	5.9	-2.52
220976_s_at	3.92	7.1	-9.08	KRTAP1-1	keratin associated protein 1-1
221009_s_at	6.38	7.72	-2.53	ANGPTL4	angiopoietin like 4
221252_s_at	3.83	4.86	-2.04	GSG1	germ cell associated 1
221436_s_at	8.28	6.53	3.38	CDCA3	cell division cycle associated 3
221520_s_at	8.17	6.68	2.81	CDCA8	cell division cycle associated 8
221703_at	5.75	4.68	2.11	BRIP1	BRCA1 interacting protein C-terminal helicase 1
222039_at	8.23	6.34	3.69	KIF18B	kinesin family member 18B
222077_s_at	9.7	8.23	2.78	RACGAP1	Rac GTPase activating protein 1
222196_at	5.65	3.29	5.14	LOC389906	zinc finger protein 839 pseudogene
38158_at	7.76	6.7	2.08	ESPL1	extra spindle pole bodies like 1, separase
39402_at	4.2	5.5	-2.46	IL1B	interleukin 1 beta
222725_s_at	3.57	4.66	-2.13	PALMD	palmdelphin
222777_s_at	6.48	5.22	2.4	WHSC1	Wolf-Hirschhorn syndrome candidate 1
222843_at	7.66	6.55	2.16	FIGNL1	fidgetin-like 1
222885_at	5.19	6.9	-3.27	EMCN	endomucin
222958_s_at	8.11	6.33	3.46	DEPDC1	DEP domain containing 1
223307_at	9	7.28	3.29	CDCA3	cell division cycle associated 3
223333_s_at	5.24	6.85	-3.06	ANGPTL4	angiopoietin like 4
223381_at	8.06	6.06	4.02	NUF2	NUF2, NDC80 kinetochore complex component
223427_s_at	6.1	4.63	2.77	EPB41L4B	erythrocyte membrane protein band 4.1 like 4B
224320_s_at	6.31	5.07	2.36	MCM8	minichromosome maintenance 8 homologous recombination repair factor
224746_at	7.71	6.56	2.21	KIAA1522	KIAA1522
224801_at	7.51	8.9	-2.62	NDFIP2	Nedd4 family interacting protein 2
224802_at	9.06	10.1	-2.05	NDFIP2	Nedd4 family interacting protein 2
225020_at	6.38	5.37	2.02	DAB2IP	DAB2 interacting protein
225129_at	7.39	5.87	2.86	CPNE2	copine II
225186_at	7.31	8.67	-2.57	RAPH1	Ras association (RalGDS/AF-6) and pleckstrin homology domains 1
225283_at	6.46	8.89	-5.38	ARRDC4	arrestin domain containing 4
225355_at	6.24	4.91	2.52	NEURL1B	neuralized E3 ubiquitin protein ligase 1B
225626_at	6.92	4.97	3.85	PAG1	phosphoprotein membrane anchor with glycosphingolipid microdomains 1
225646_at	7.68	8.98	-2.47	CTSC	cathepsin C
225655_at	9.45	8.09	2.56	UHRF1	ubiquitin-like with PHD and ring finger domains 1
225688_s_at	8.87	9.88	-2.02	PHLDB2	pleckstrin homology-like domain, family B, member 2
225711_at	5.97	4.85	2.18	ARL6IP6	ADP-ribosylation factor like GTPase 6 interacting protein 6
225728_at	6.95	9	-4.15	SORBS2	sorbin and SH3 domain containing 2
226568_at	7.77	6.51	2.39	FAM102B	family with sequence similarity 102, member B
226661_at	7.76	6.62	2.21	CDCA2	cell division cycle associated 2
226747_at	7.01	5.83	2.25	TXNDC16	thioredoxin domain containing 16
226911_at	6.23	8.12	-3.7	EGFLAM	EGF-like, fibronectin type III and laminin G domains
226997_at	7.69	9.75	-4.15	ADAMTS12	ADAM metallopeptidase with thrombospondin type 1 motif 12
227048_at	8.24	5.77	5.56	LAMA1	laminin, alpha 1
227088_at	7.57	8.81	-2.36	PDE5A	phosphodiesterase 5A, cGMP-specific
227198_at	4.1	6	-3.73	AFF3	AF4/FMR2 family, member 3
227211_at	7.38	6.03	2.54	PHF19	PHD finger protein 19
227394_at	6.44	4.7	3.33	NCAM1	neural cell adhesion molecule 1
227475_at	7.1	4.33	6.79	FOXQ1	forkhead box Q1
227529_s_at	7.72	8.94	-2.32	AKAP12	A kinase (PRKA) anchor protein 12
227530_at	9.16	10.27	-2.17	AKAP12	A kinase (PRKA) anchor protein 12
227545_at	7.92	6.1	3.54	BARD1	BRCA1 associated RING domain 1
227759_at	7.19	5.3	3.7	PCSK9	proprotein convertase subtilisin/kexin type 9
227874_at	2.78	4.24	-2.76	EMCN	endomucin
228033_at	8.62	7.2	2.68	E2F7	E2F transcription factor 7
228069_at	6.23	4.58	3.14	MTFR2	mitochondrial fission regulator 2
228107_at	6.7	5.65	2.08	C8orf88	chromosome 8 open reading frame 88
228273_at	9.78	8.48	2.46	PRR11	proline rich 11
228323_at	8.67	6.73	3.83	CASC5	cancer susceptibility candidate 5
228468_at	7.16	5.89	2.42	MASTL	microtubule associated serine/threonine kinase-like
228575_at	5.11	6.5	-2.63	IL20RB	interleukin 20 receptor beta
228635_at	7.19	9.05	-3.62	PCDH10	protocadherin 10
228835_at	6.16	7.17	-2.02	TMEM59	transmembrane protein 59
228885_at	8.59	10.25	-3.16	MAMDC2	MAM domain containing 2
229006_at	5.62	7.14	-2.86	LOC100507487	uncharacterized LOC100507487
229479_at	3.66	5.75	-4.28	LINC01614	long intergenic non-protein coding RNA 1614
229490_s_at	5.47	4.06	2.64
229551_x_at	8.3	5.48	7.07	ZNF367	zinc finger protein 367
229610_at	7.97	6.29	3.21	CKAP2L	cytoskeleton associated protein 2-like
229800_at	9.14	7.21	3.82	DCLK1	doublecortin-like kinase 1
229975_at	5.7	3.37	5.02	BMPR1B	bone morphogenetic protein receptor type IB
229991_s_at	5.88	6.93	-2.07	SYTL4	synaptotagmin-like 4
230083_at	7.72	9.08	-2.56	USP53	ubiquitin specific peptidase 53
230165_at	7.47	6.07	2.63	SGOL2	shugoshin-like 2 (S. pombe)
230193_at	3.83	5.39	-2.95	WDR66	WD repeat domain 66
230291_s_at	4.32	5.43	-2.16
230312_at	6.66	5.43	2.34
230354_at	4.5	5.78	-2.43
230425_at	6.64	4.7	3.86	EPHB1	EPH receptor B1
230472_at	6.33	3.58	6.69	IRX1	iroquois homeobox 1
230493_at	7.94	2.96	31.46	SHISA2	shisa family member 2
230661_at	4.32	5.33	-2.02
230710_at	5.42	6.63	-2.31	MIR210HG	MIR210 host gene
231075_x_at	6.86	8.34	-2.79	ABI2	abl-interactor 2
231234_at	5.42	7.34	-3.78	CTSC	cathepsin C
231438_x_at	2.75	4.17	-2.68	CDH8	cadherin 8, type 2
231798_at	5.62	3.83	3.45	NOG	noggin
231817_at	8.18	9.34	-2.24	USP53	ubiquitin specific peptidase 53
231855_at	6.6	5.29	2.48	KIAA1524	KIAA1524
231880_at	4.32	3.17	2.21	STRIP2	striatin interacting protein 2
232017_at	6.06	5.01	2.07	TJP2	tight junction protein 2
232238_at	7.23	5.15	4.23	ASPM	abnormal spindle microtubule assembly
232267_at	3.68	5.68	-4.01	ADGRD1	adhesion G protein-coupled receptor D1
232278_s_at	7.7	5.73	3.91	DEPDC1	DEP domain containing 1
232478_at	5.05	6.94	-3.69	MIR181A2HG	MIR181A2 host gene
232668_at	4.98	6.45	-2.76
233445_at	6.54	5.38	2.23
233498_at	3.66	5.74	-4.21	ERBB4	erb-b2 receptor tyrosine kinase 4
234685_x_at	3.89	5.04	-2.22	KRTAP4-9	keratin associated protein 4-9
234863_x_at	7.92	6.24	3.22	FBXO5	F-box protein 5
234880_x_at	5.65	7.38	-3.31	KRTAP1-3	keratin associated protein 1-3
235171_at	5.98	4.96	2.03	LOC100505501	uncharacterized LOC100505501
235209_at	6	7.4	-2.65	SBSPON	somatomedin B and thrombospondin type 1 domain containing
235210_s_at	5.62	7.16	-2.91	SBSPON	somatomedin B and thrombospondin type 1 domain containing
235367_at	5.62	7.38	-3.39	MYPN	myopalladin
235400_at	3.67	4.77	-2.15	FCRLA	Fc receptor-like A
235401_s_at	2.86	4.11	-2.39	FCRLA	Fc receptor-like A
235425_at	7.61	6.21	2.63	SGOL2	shugoshin-like 2 (S. pombe)
235527_at	4.32	6.27	-3.87	DLGAP1	discs, large (Drosophila) homolog-associated protein 1
235545_at	7.29	5.84	2.73	DEPDC1	DEP domain containing 1
235588_at	6.3	4.73	2.95	ESCO2	establishment of sister chromatid cohesion N-acetyltransferase 2
235609_at	7.48	6.21	2.42	BRIP1	BRCA1 interacting protein C-terminal helicase 1
235770_at	3.57	4.7	-2.18	MASP1	mannan-binding lectin serine peptidase 1 (C4/C2 activating component of Ra-reactive factor)
236038_at	3.83	5	-2.25	RNF150	ring finger protein 150
236131_at	5.03	6.19	-2.24
236193_at	3.82	5.5	-3.2	HIST1H2BC	histone cluster 1, H2bc
236641_at	7	4.96	4.1	KIF14	kinesin family member 14
236976_at	5.37	4.15	2.33	FANCA	Fanconi anemia complementation group A
237465_at	5.88	7.07	-2.28	USP53	ubiquitin specific peptidase 53
237673_at	3.37	4.46	-2.13
237737_at	2.97	4.01	-2.06	ANKRD20A12P; LOC100289026; LOC101060632; LOC101927345; LOC102723799; LOC105369263; LOC105374447; LOC105379272	ankyrin repeat domain 20 family, member A12, pseudogene; uncharacterized LOC100289026; putative ankyrin repeat domain-containing protein 20A12 pseudogene; uncharacterized LOC102723799; uncharacterized LOC105369263; uncharacterized LOC105374447
237745_at	3.92	5.33	-2.66	TSC22D1-AS1	TSC22D1 antisense RNA 1
238029_s_at	6.28	5.11	2.25	SLC16A14	solute carrier family 16, member 14
238234_at	2.04	3.38	-2.53
238419_at	5.03	6.06	-2.05	PHLDB2	pleckstrin homology-like domain, family B, member 2
238717_at	6.51	5.2	2.47	LOC441528	zinc finger protein 839-like
238756_at	7.64	5.66	3.94	GAS2L3	growth arrest-specific 2 like 3
238846_at	6.52	4.54	3.95	TNFRSF11A	tumor necrosis factor receptor superfamily, member 11a, NFKB activator
238932_at	4.76	5.86	-2.14	TSC22D2	TSC22 domain family, member 2
239002_at	7.07	5.23	3.57	ASPM	abnormal spindle microtubule assembly
239638_at	3.92	5.49	-2.97
240502_at	5.47	3.14	5.02
240994_at	2.57	3.61	-2.05
241034_at	2.82	3.99	-2.25	GLS	glutaminase
241360_at	5.4	3.15	4.76	CCDC15	coiled-coil domain containing 15
241500_at	3.85	6.11	-4.78	CDH8	cadherin 8, type 2
241929_at	4.5	7.2	-6.48
242162_at	4.84	7.49	-6.29	DAW1	dynein assembly factor with WDR repeat domains 1
242197_x_at	4.43	8.02	-12.06	CD36	CD36 molecule (thrombospondin receptor)
242358_at	5.22	6.34	-2.16	LOC105369703; RASSF8-AS1	uncharacterized LOC105369703; RASSF8 atnisense RNA 1
242447_at	5.37	3.48	3.69	C3orf70	chromosome 3 open reading frame 70
242787_at	7.16	5.79	2.58
242871_at	6.34	4.62	3.31	PAQR5	progestin and adipoQ receptor family member V
243840_at	7.08	5.66	2.67	CLSPN	claspin
244280_at	4	5.75	-3.36	LINC01013	long intergenic non-protein coding RNA 1013
244427_at	5.68	4.4	2.43	KIF23	kinesin family member 23
244853_at	3.57	4.71	-2.2
1552306_at	5.62	3.69	3.81	ALG10	ALG10, alpha-1,2-glucosyltransferase
1552482_at	3.6	5.35	-3.34	RAPH1	Ras association (RalGDS/AF-6) and pleckstrin homology domains 1
1552680_a_at	6.97	5.19	3.43	CASC5	cancer susceptibility candidate 5
1552682_a_at	5.4	3.78	3.08	CASC5	cancer susceptibility candidate 5
1552921_a_at	6.48	5.25	2.35	FIGNL1	fidgetin-like 1
1553129_at	4.09	6.05	-3.89	SVEP1	sushi, von Willebrand factor type A, EGF and pentraxin domain containing 1
1553534_at	3.28	4.36	-2.12	NLRP10	NLR family, pyrin domain containing 10
1553654_at	4.32	2.94	2.61	SYT14	synaptotagmin XIV
1553810_a_at	5.43	4.38	2.07	KIAA1524	KIAA1524
1554271_a_at	6.79	5.72	2.11	CENPL	centromere protein L
1554696_s_at	9.4	7.77	3.1	TYMS	thymidylate synthetase
1555007_s_at	5.73	6.83	-2.15	WDR66	WD repeat domain 66
1555758_a_at	8.18	6.81	2.58	CDKN3	cyclin-dependent kinase inhibitor 3
1555759_a_at	4.62	5.62	-2	CCL5	chemokine (C-C motif) ligand 5
1555870_at	5.29	6.81	-2.86	RNF207	ring finger protein 207
1555925_at	2.15	3.32	-2.25
1555928_at	2.13	4.19	-4.16
1555997_s_at	4.83	9.19	-20.49	IGFBP5	insulin like growth factor binding protein 5
1556328_at	3.57	5.33	-3.38	PCDH10	protocadherin 10
1556329_a_at	4.56	6.98	-5.37	PCDH10	protocadherin 10
1557128_at	6.03	4.92	2.17	FAM111B	family with sequence similarity 111, member B
1557129_a_at	5.09	3.33	3.39	FAM111B	family with sequence similarity 111, member B
1557218_s_at	4.65	3.57	2.12	FANCB	Fanconi anemia complementation group B
1558636_s_at	2.84	4.24	-2.63	ADAMTS5	ADAM metallopeptidase with thrombospondin type 1 motif 5
1558750_a_at	5.56	4.27	2.44	ARHGAP11B; LOC100288637	Rho GTPase activating protein 11B; OTU deubiquitinase 7A pseudogene
1558971_at	2.23	4.59	-5.14	THEMIS	thymocyte selection associated
1558972_s_at	2.16	4.83	-6.35	THEMIS	thymocyte selection associated
1559006_at	5.02	4.01	2.01
1559221_at	2.23	3.7	-2.76	LINC01013	long intergenic non-protein coding RNA 1013
1559696_at	5.29	6.96	-3.18
1559697_a_at	5.4	7.58	-4.53
1560491_at	2.33	3.39	-2.09	LOC102546299	uncharacterized LOC102546299
1562294_x_at	2.64	3.77	-2.18	ANKRD30B	ankyrin repeat domain 30B
1562736_at	2.64	4.32	-3.21	LHX9	LIM homeobox 9
1563217_at	3.92	2.79	2.19
1568596_a_at	7.04	5.9	2.21	TROAP	trophinin associated protein
1568736_s_at	4.68	6.03	-2.56	DLGAP1	discs, large (Drosophila) homolog-associated protein 1
200701_at	11.6	9.86	3.34	NPC2	Niemann-Pick disease, type C2
200743_s_at	9.94	8.67	2.4	TPP1	tripeptidyl peptidase I
200748_s_at	13.3	12.12	2.26	FTH1	ferritin, heavy polypeptide 1
201189_s_at	10	8.53	2.76	ITPR3	inositol 1,4,5-trisphosphate receptor, type 3
201194_at	8.67	9.91	-2.37	SEPW1	selenoprotein W, 1
201340_s_at	6	7.31	-2.47	ENC1	ectodermal-neural cortex 1 (with BTB domain)
201341_at	8.19	9.28	-2.14	ENC1	ectodermal-neural cortex 1 (with BTB domain)
201471_s_at	11.33	9.85	2.79	SQSTM1	sequestosome 1
201596_x_at	10.63	12.27	-3.1	KRT18	keratin 18, type I
201625_s_at	8.32	6.55	3.39	INSIG1	insulin induced gene 1
201626_at	9.63	7.93	3.27	INSIG1	insulin induced gene 1
201627_s_at	9.34	7.5	3.56	INSIG1	insulin induced gene 1
201645_at	7.59	9.67	-4.23	TNC	tenascin C
201650_at	8.2	10.75	-5.88	KRT19	keratin 19, type I
201764_at	8.83	7.59	2.36	TMEM106C	transmembrane protein 106C
201850_at	8.37	7.26	2.15	CAPG	capping protein (actin filament), gelsolin-like
201853_s_at	9.72	8.32	2.65	CDC25B	cell division cycle 25B
202016_at	11.18	12.34	-2.22	MEST	mesoderm specific transcript
202067_s_at	8.25	7.06	2.27	LDLR	low density lipoprotein receptor
202068_s_at	10.22	8.85	2.58	LDLR	low density lipoprotein receptor
202201_at	9.66	8.58	2.11	BLVRB	biliverdin reductase B
202478_at	7.54	8.58	-2.05	TRIB2	tribbles pseudokinase 2
202479_s_at	5.71	6.75	-2.06	TRIB2	tribbles pseudokinase 2
202481_at	5.56	7.29	-3.32	DHRS3	dehydrogenase/reductase (SDR family) member 3
202679_at	9.96	8.72	2.37	NPC1	Niemann-Pick disease, type C1
202887_s_at	7.29	8.43	-2.21	DDIT4	DNA damage inducible transcript 4
202935_s_at	3.47	7.09	-12.29	SOX9	SRY box 9
202936_s_at	4.52	7.28	-6.78	SOX9	SRY box 9
202986_at	5.39	6.5	-2.15	ARNT2	aryl-hydrocarbon receptor nuclear translocator 2
203397_s_at	5.94	8.66	-6.6	GALNT3	polypeptide N-acetylgalactosaminyltransferase 3
203504_s_at	4.39	5.75	-2.56	ABCA1	ATP binding cassette subfamily A member 1
203505_at	5.33	6.48	-2.22	ABCA1	ATP binding cassette subfamily A member 1
203608_at	4.17	5.78	-3.05	ALDH5A1	aldehyde dehydrogenase 5 family, member A1
203683_s_at	7.79	6.5	2.45	VEGFB	vascular endothelial growth factor B
203796_s_at	6.12	7.2	-2.12	BCL7A	B-cell CLL/lymphoma 7A
203868_s_at	3.47	4.99	-2.86	VCAM1	vascular cell adhesion molecule 1
204320_at	7.9	9.6	-3.25	COL11A1	collagen, type XI, alpha 1
204526_s_at	7.6	6.33	2.41	TBC1D8	TBC1 domain family, member 8 (with GRAM domain)
204529_s_at	8.56	7.08	2.78	TOX	thymocyte selection-associated high mobility group box
204625_s_at	5.84	4.68	2.24	ITGB3	integrin beta 3
204653_at	5.77	8.53	-6.79	TFAP2A	transcription factor AP-2 alpha (activating enhancer binding protein 2 alpha)
204720_s_at	6.14	7.85	-3.27	DNAJC6	DnaJ (Hsp40) homolog, subfamily C, member 6
204925_at	7.43	6.37	2.09	CTNS	cystinosin, lysosomal cystine transporter
204971_at	3.7	4.81	-2.15	CSTA	cystatin A (stefin A)
205240_at	7.74	6.29	2.72	GPSM2	G-protein signaling modulator 2
205296_at	6.2	4.74	2.75	RBL1	retinoblastoma-like 1
205330_at	9.26	8.07	2.27	MN1	meningioma (disrupted in balanced translocation) 1
205519_at	5.46	4.34	2.17	WDR76	WD repeat domain 76
205743_at	6.66	7.94	-2.44	STAC	SH3 and cysteine rich domain
205828_at	5.88	4.04	3.58	MMP3	matrix metallopeptidase 3
206084_at	4.28	3.05	2.34	PTPRR	protein tyrosine phosphatase, receptor type, R
206114_at	4.57	5.6	-2.04	EPHA4	EPH receptor A4
206170_at	7.02	5.76	2.39	ADRB2	adrenoceptor beta 2, surface
206373_at	6.49	7.72	-2.35	ZIC1	Zic family member 1
206632_s_at	7.57	6.44	2.19	APOBEC3B	apolipoprotein B mRNA editing enzyme, catalytic polypeptide-like 3B
206638_at	5.3	2.9	5.29	HTR2B	5-hydroxytryptamine (serotonin) receptor 2B, G protein-coupled
206866_at	6.81	5.68	2.2	CDH4	cadherin 4, type 1, R-cadherin (retinal)
206907_at	6.99	5.55	2.71	TNFSF9	tumor necrosis factor (ligand) superfamily, member 9
207076_s_at	9.06	10.32	-2.4	ASS1	argininosuccinate synthase 1
207302_at	4.84	3.7	2.2	SGCG	sarcoglycan gamma
207327_at	5.78	3.14	6.26	EYA4	EYA transcriptional coactivator and phosphatase 4
207426_s_at	3.92	5.73	-3.51	TNFSF4	tumor necrosis factor (ligand) superfamily, member 4
207469_s_at	8.34	6.89	2.75	PIR	pirin
208107_s_at	6.36	5.25	2.16	LOC81691	exonuclease NEF-sp
208502_s_at	3.96	5.02	-2.08	PITX1	paired-like homeodomain 1
209343_at	5.06	6.52	-2.75	EFHD1	EF-hand domain family member D1
209395_at	2.9	4.34	-2.72	CHI3L1	chitinase 3-like 1 (cartilage glycoprotein-39)
209460_at	4.32	6.96	-6.26	ABAT	4-aminobutyrate aminotransferase
209505_at	6.5	7.65	-2.22	NR2F1	nuclear receptor subfamily 2, group F, member 1
209613_s_at	5.62	2.54	8.49	ADH1B	alcohol dehydrogenase 1B (class I), beta polypeptide
209755_at	5.89	7.2	-2.47	NMNAT2	nicotinamide nucleotide adenylyltransferase 2
209908_s_at	4.01	5.54	-2.89	TGFB2	transforming growth factor beta 2
209909_s_at	5.15	6.77	-3.07	TGFB2	transforming growth factor beta 2
210119_at	5.38	2.43	7.72	KCNJ15	potassium channel, inwardly rectifying subfamily J, member 15
210138_at	7.25	5.9	2.54	RGS20	regulator of G-protein signaling 20
210387_at	3.77	4.97	-2.3	HIST1H2BG	histone cluster 1, H2bg
210675_s_at	4.5	3.37	2.19	PTPRR	protein tyrosine phosphatase, receptor type, R
210859_x_at	7.96	6.65	2.47	CLN3	ceroid-lipofuscinosis, neuronal 3
211792_s_at	7.3	6.19	2.16	CDKN2C	cyclin-dependent kinase inhibitor 2C (p18, inhibits CDK4)
212619_at	6.37	5.03	2.54	NEMP1	nuclear envelope integral membrane protein 1
212658_at	8.96	7.74	2.32	LHFPL2	lipoma HMGIC fusion partner-like 2
212707_s_at	7.25	6.17	2.12	LOC102724229; RASA4; RASA4B; RASA4CP	uncharacterized LOC102724229; RAS p21 protein activator 4; RAS p21 protein activator 4B; RAS p21 protein activator 4C, pseudogene
212830_at	8.73	7.27	2.75	MEGF9	multiple EGF-like-domains 9
212831_at	5.73	4.45	2.41	MEGF9	multiple EGF-like-domains 9
212909_at	8.84	7.21	3.1	LYPD1	LY6/PLAUR domain containing 1
212944_at	11.19	10.05	2.2	SLC5A3	solute carrier family 5 (sodium/myo-inositol cotransporter), member 3
213110_s_at	2.91	10.08	-143.8	COL4A5	collagen, type IV, alpha 5
213112_s_at	8.3	6.55	3.34	SQSTM1	sequestosome 1
213113_s_at	8.13	6.82	2.48	SLC43A3	solute carrier family 43, member 3
213164_at	11.27	10.03	2.36	SLC5A3	solute carrier family 5 (sodium/myo-inositol cotransporter), member 3
213167_s_at	7.31	6.08	2.35	SLC5A3	solute carrier family 5 (sodium/myo-inositol cotransporter), member 3
213248_at	5.62	6.93	-2.48	LOC730101	uncharacterized LOC730101
213906_at	8.49	6.93	2.97	MYBL1	v-myb avian myeloblastosis viral oncogene homolog-like 1
213933_at	5.03	4.01	2.03	PTGER3	prostaglandin E receptor 3 (subtype EP3)
214053_at	3.41	4.75	-2.54	ERBB4	erb-b2 receptor tyrosine kinase 4
214091_s_at	8.79	7.76	2.05	GPX3	glutathione peroxidase 3
214196_s_at	6.99	5.94	2.06	TPP1	tripeptidyl peptidase I
214211_at	10.57	9.39	2.27	FTH1	ferritin, heavy polypeptide 1
214433_s_at	5	6.21	-2.33	SELENBP1	selenium binding protein 1
214755_at	6.72	4.92	3.48	UAP1L1	UDP-N-acetylglucosamine pyrophosphorylase 1 like 1
214804_at	6.62	5.29	2.5	CENPI	centromere protein I
215033_at	4.93	3.79	2.21	TM4SF1	transmembrane 4 L six family member 1
215717_s_at	3.13	4.68	-2.93	FBN2	fibrillin 2
217546_at	4.84	3.47	2.58	MT1M	metallothionein 1M
217553_at	6.68	5.56	2.17	STEAP1B	STEAP family member 1B
217584_at	5.23	4.16	2.1	NPC1	Niemann-Pick disease, type C1
217966_s_at	7.85	6.29	2.95	FAM129A	family with sequence similarity 129, member A
217967_s_at	9.52	7.9	3.09	FAM129A	family with sequence similarity 129, member A
218088_s_at	9.74	8.72	2.02	RRAGC	Ras-related GTP binding C
218094_s_at	8.62	7.54	2.12	DBNDD2; SYS1-DBNDD2	dysbindin (dystrobrevin binding protein 1) domain containing 2; SYS1-DBNDD2 readthrough (NMD candidate)
218248_at	8.79	7.77	2.02	FAM111A	family with sequence similarity 111, member A
218517_at	7.85	8.9	-2.07	JADE1	jade family PHD finger 1
218574_s_at	6.54	8.51	-3.93	LMCD1	LIM and cysteine-rich domains 1
218700_s_at	6.6	5.52	2.12	RAB29	RAB29, member RAS oncogene family
218782_s_at	8.22	6.77	2.74	ATAD2	ATPase family, AAA domain containing 2
218967_s_at	6.21	7.31	-2.15	PTER	phosphotriesterase related
219032_x_at	6.7	8.55	-3.61	OPN3	opsin 3
219082_at	6.68	5.62	2.08	AMDHD2	amidohydrolase domain containing 2
219140_s_at	4.13	6.7	-5.97	RBP4	retinol binding protein 4, plasma
219148_at	9.55	7.61	3.82	PBK	PDZ binding kinase
219493_at	8.79	7.21	2.98	SHCBP1	SHC SH2-domain binding protein 1
219616_at	4.86	6.12	-2.4	ACSS3	acyl-CoA synthetase short-chain family member 3
219685_at	5.2	6.28	-2.11	TMEM35	transmembrane protein 35
219971_at	5.23	4.17	2.08	IL21R	interleukin 21 receptor
220027_s_at	6.7	5.41	2.45	RASIP1	Ras interacting protein 1
220230_s_at	4.73	6.14	-2.66	CYB5R2	cytochrome b5 reductase 2
220333_at	5.3	3.92	2.61	PAQR5	progestin and adipoQ receptor family member V
220389_at	4.55	5.59	-2.06	CCDC81	coiled-coil domain containing 81
220407_s_at	4.84	6.17	-2.5	TGFB2	transforming growth factor beta 2
220466_at	6.38	5.32	2.09	CCDC15	coiled-coil domain containing 15
221045_s_at	6.21	5.09	2.17	PER3	period circadian clock 3
221658_s_at	5.81	4.3	2.85	IL21R	interleukin 21 receptor
221675_s_at	8.77	7.61	2.24	CHPT1	choline phosphotransferase 1
221922_at	7.76	6.46	2.45	GPSM2	G-protein signaling modulator 2
221959_at	5.72	6.92	-2.29	FAM110B	family with sequence similarity 110, member B
222033_s_at	4.93	6.19	-2.39	FLT1	fms-related tyrosine kinase 1
36566_at	7.22	6.15	2.1	CTNS	cystinosin, lysosomal cystine transporter
37892_at	8.36	10.36	-3.99	COL11A1	collagen, type XI, alpha 1
222514_at	9.67	8.65	2.02	RRAGC	Ras-related GTP binding C
222608_s_at	10.68	9.08	3.03	ANLN	anillin actin binding protein
222664_at	6.09	7.46	-2.59	KCTD15	potassium channel tetramerization domain containing 15
222668_at	6.41	7.8	-2.63	KCTD15	potassium channel tetramerization domain containing 15
222730_s_at	8.15	7.14	2.02	ZDHHC2	zinc finger, DHHC-type containing 2
222740_at	8.26	6.82	2.71	ATAD2	ATPase family, AAA domain containing 2
222787_s_at	5.81	6.95	-2.2	TMEM106B	transmembrane protein 106B
223274_at	7.43	5.68	3.36	TCF19	transcription factor 19
223533_at	7.41	6.26	2.22	LRRC8C	leucine rich repeat containing 8 family, member C
223749_at	5.97	4.24	3.32	C1QTNF2	C1q and tumor necrosis factor related protein 2
223796_at	2.78	7.04	-19.18	CNTNAP3; CNTNAP3B; CNTNAP3P2; LOC100289279; LOC105369234	contactin associated protein-like 3; contactin associated protein-like 3B; contactin associated protein-like 3 pseudogene 2; contactin associated protein-like 3-like; contactin-associated protein-like 3B
224374_s_at	10.35	8.28	4.21	EMILIN2	elastin microfibril interfacer 2
224392_s_at	4.27	6.34	-4.2	OPN3	opsin 3
224480_s_at	5.76	4.53	2.35	GPAT3	glycerol-3-phosphate acyltransferase 3
224763_at	6.89	8.06	-2.24	LOC100506548; RPL37	uncharacterized LOC100506548; ribosomal protein L37
224901_at	6.22	7.72	-2.84	SCD5	stearoyl-CoA desaturase 5
225342_at	8.98	10.19	-2.3	AK4	adenylate kinase 4
225401_at	9.83	8.8	2.04	GLMP	glycosylated lysosomal membrane protein
225502_at	1.97	3.01	-2.05	DOCK8	dedicator of cytokinesis 8
225533_at	7.02	5.97	2.06	PHF19	PHD finger protein 19
225622_at	5.55	3.84	3.28	PAG1	phosphoprotein membrane anchor with glycosphingolipid microdomains 1
225647_s_at	9.37	10.69	-2.51	CTSC	cathepsin C
225820_at	7.59	8.8	-2.31	JADE1	jade family PHD finger 1
226065_at	6.91	8.76	-3.6	PRICKLE1	prickle homolog 1
226382_at	5.33	4.24	2.12	CAMK1D	calcium/calmodulin-dependent protein kinase ID
226452_at	6.89	8.06	-2.25	PDK1	pyruvate dehydrogenase kinase, isozyme 1
226632_at	8.19	6.44	3.36	CYGB	cytoglobin
226701_at	3.32	4.92	-3.02	GJA5	gap junction protein alpha 5
226709_at	3.02	4.34	-2.5	ROBO2	roundabout guidance receptor 2
226766_at	2.99	5.65	-6.32	ROBO2	roundabout guidance receptor 2
227055_at	4.56	5.89	-2.51	METTL7B	methyltransferase like 7B
227212_s_at	7.57	6.25	2.49	PHF19	PHD finger protein 19
227250_at	3.85	4.85	-2.01	KREMEN1	kringle containing transmembrane protein 1
227618_at	4.87	5.89	-2.02	NHSL2	NHS-like 2
227657_at	5.92	6.94	-2.02	RNF150	ring finger protein 150
227666_at	6.21	5.15	2.08	DCLK2	doublecortin-like kinase 2
227677_at	4.52	6.47	-3.85	JAK3	Janus kinase 3
228121_at	6.43	7.96	-2.88	TGFB2; TGFB2-OT1	transforming growth factor beta 2; TGFB2 overlapping transcript 1
228250_at	6.19	5.1	2.14	FNIP1	folliculin interacting protein 1
228255_at	5.42	6.55	-2.2	TMEM237	transmembrane protein 237
228303_at	6.83	5.62	2.32	GALNT6	polypeptide N-acetylgalactosaminyltransferase 6
228400_at	6.54	7.93	-2.62	SHROOM3	shroom family member 3
228401_at	7.36	6.14	2.33	ATAD2	ATPase family, AAA domain containing 2
228708_at	7.04	4.97	4.21	RAB27B	RAB27B, member RAS oncogene family
228750_at	4.84	3.46	2.6	COL14A1	collagen, type XIV, alpha 1
228790_at	5.15	6.38	-2.35	FAM110B	family with sequence similarity 110, member B
228946_at	5.51	6.56	-2.07	INTU	inturned planar cell polarity protein
228948_at	4.39	6.46	-4.22	EPHA4	EPH receptor A4
229070_at	5.19	3.86	2.52	ADTRP	androgen-dependent TFPI-regulating protein
229228_at	5.52	7.1	-3	CREB5	cAMP responsive element binding protein 5
229271_x_at	3.92	5.96	-4.12	COL11A1	collagen, type XI, alpha 1
229339_at	5.15	7.18	-4.07	MYOCD	myocardin
229374_at	5.36	6.52	-2.24	EPHA4	EPH receptor A4
229459_at	4.88	3.67	2.31	FAM19A5	family with sequence similarity 19 (chemokine (C-C motif)-like), member A5
229465_s_at	5.5	6.52	-2.02
229538_s_at	7.49	5.88	3.06	IQGAP3	IQ motif containing GTPase activating protein 3
229715_at	6.59	5	3	NCR3LG1	natural killer cell cytotoxicity receptor 3 ligand 1
229893_at	7.19	5.76	2.7	FRMD3	FERM domain containing 3
230364_at	5.84	4.62	2.33	CHPT1	choline phosphotransferase 1
230560_at	6.24	7.27	-2.04	STXBP6	syntaxin binding protein 6 (amisyn)
230630_at	6.26	7.49	-2.34	AK4	adenylate kinase 4
230708_at	5.18	7.14	-3.88	PRICKLE1	prickle homolog 1
230973_at	7.7	6.07	3.1	SH2D5	SH2 domain containing 5
231067_s_at	5.42	6.59	-2.25	AKAP12	A kinase (PRKA) anchor protein 12
231386_at	6.26	4.29	3.9	FAM228A	family with sequence similarity 228, member A
231779_at	7.13	5.97	2.23	IRAK2	interleukin 1 receptor associated kinase 2
231851_at	4.39	6.26	-3.66	RAVER2	ribonucleoprotein, PTB-binding 2
231986_at	4.62	5.83	-2.32	RIMS1	regulating synaptic membrane exocytosis 1
232805_at	4.2	5.65	-2.73
232968_at	4.5	5.85	-2.56	FANK1	fibronectin type III and ankyrin repeat domains 1
234103_at	3.61	5.23	-3.08	KCNT2	potassium channel, sodium activated subfamily T, member 2
235301_at	4.99	6.91	-3.78	KIAA1324L	KIAA1324-like
235944_at	8.1	6.78	2.48	HMCN1	hemicentin 1
236635_at	4.01	5.05	-2.07	ZNF667	zinc finger protein 667
236846_at	4.8	3.67	2.18	MIR646HG	MIR646 host gene
237206_at	4.43	6.86	-5.38	MYOCD	myocardin
237246_at	3.65	2.54	2.17
238512_at	4.41	6.46	-4.14	WNT2B	wingless-type MMTV integration site family, member 2B
238877_at	6.79	2.9	14.87	EYA4	EYA transcriptional coactivator and phosphatase 4
238936_at	4.99	6.8	-3.5	TMEM178B	transmembrane protein 178B
239010_at	3.87	2.86	2.02
239300_at	5.69	6.72	-2.04	PIK3C3	phosphatidylinositol 3-kinase, catalytic subunit type 3
239806_at	4.38	2.62	3.4
239946_at	4.69	5.79	-2.15
240690_at	4.65	6.05	-2.64
242138_at	3.26	5.15	-3.72	DLX1	distal-less homeobox 1
242288_s_at	7.72	5.52	4.58	EMILIN2	elastin microfibril interfacer 2
242600_at	4.95	3.47	2.79	FRMD3	FERM domain containing 3
242671_at	5.02	6.54	-2.88
242723_at	6.02	4.97	2.07
243115_at	4.78	3.26	2.88
243231_at	7.08	3.88	9.2	SLC38A11	solute carrier family 38, member 11
244065_at	2.76	5.33	-5.94	CNTNAP3; CNTNAP3B; LOC100289279	contactin associated protein-like 3; contactin associated protein-like 3B; contactin associated protein-like 3-like
244455_at	4.38	7.47	-8.54	KCNT2	potassium channel, sodium activated subfamily T, member 2
244804_at	7.31	6.17	2.2	SQSTM1	sequestosome 1
1552619_a_at	9.87	8.22	3.14	ANLN	anillin actin binding protein
1552664_at	7.15	5.9	2.38	FLCN	folliculin
1552954_at	4.8	3.15	3.13	C5orf17	chromosome 5 open reading frame 17
1553120_at	4.71	3.71	2	CLSPN	claspin
1553313_s_at	6.72	5.67	2.08	SLC5A3	solute carrier family 5 (sodium/myo-inositol cotransporter), member 3
1554034_a_at	4.39	2.91	2.78	FRMD4A; LOC105376424	FERM domain containing 4A; uncharacterized LOC105376424
1554195_a_at	4.25	5.88	-3.09	C5orf46	chromosome 5 open reading frame 46
1555781_at	7.54	6.36	2.26	PQLC2	PQ loop repeat containing 2
1555851_s_at	9.73	10.78	-2.07	SEPW1	selenoprotein W, 1
1556821_x_at	6.37	5.33	2.05	DLEU2	deleted in lymphocytic leukemia 2 (non-protein coding)
1558815_at	4.26	5.75	-2.81	SORBS2	sorbin and SH3 domain containing 2
1559060_a_at	5.19	4.01	2.27	FNIP1	folliculin interacting protein 1
1565638_at	3.97	2.86	2.16	PMP22	peripheral myelin protein 22
1568735_at	3.84	4.85	-2.02	DLGAP1	discs, large (Drosophila) homolog-associated protein 1
1568742_at	4.94	3.37	2.98
